# Supplementary material for: Tracking Batrachochytrium dendrobatidis Infection Across the Globe
Source: Ecohealth. 2020 Nov 17;17(3):270–9. doi: 10.1007/s10393-020-01504-w (PMC7719156; doi:10.1007/s10393-020-01504-w)
Supplement: Supplementary file 4 — Supplementary material 4 (CSV 1030 kb) [file 10393_2020_1504_MOESM4_ESM.csv]

reference	wos_id	pubyear	r_genera	r_species	order	superfamily	family	subfamily	genus	species	iucn	country	iso2	iso3	geographic_area	study_yr_first	study_yr_last	sample_yr_first	sample_yr_last	inf_yr_first	inf_yr_last	chytrid	museum
Knapp et al., 2011	WOS:000208810900007	2011	Rana	sierrae	Anura	-	Ranidae	-	Rana	sierrae	EN	United States of America	US	USA	North America	2005	2009	2005	2009	2005	2009	Bd	field
Vredenburg et al., 2010	WOS:000278054700040	2010	Rana	muscosa	Anura	-	Ranidae	-	Rana	muscosa	EN	United States of America	US	USA	North America	2004	2008	2004	2008	2004	2008	Bd	field
Vredenburg et al., 2010	WOS:000278054700040	2010	Rana	sierrae	Anura	-	Ranidae	-	Rana	sierrae	EN	United States of America	US	USA	North America	2004	2008	2004	2008	2004	2008	Bd	field
Briggs et al., 2010	WOS:000278054700041	2010	Rana	muscosa	Anura	-	Ranidae	-	Rana	muscosa	EN	United States of America	US	USA	North America	2004	2008	2004	2008	2004	2008	Bd	field
Briggs et al., 2010	WOS:000278054700041	2010	Rana	sierrae	Anura	-	Ranidae	-	Rana	sierrae	EN	United States of America	US	USA	North America	2004	2008	2004	2008	2004	2008	Bd	field
Rachowicz et al., 2006	WOS:000239457900007	2006	Rana	muscosa	Anura	-	Ranidae	-	Rana	muscosa	EN	United States of America	US	USA	North America	2003	2004	2003	2004	2003	2004	Bd	field
Grogan et al., 2016	WOS:000375121400021	2016	Litoria	rheocola	Anura	-	Pelodryadidae	Pelodryadinae	Ranoidea	rheocola	EN	Australia	AU	AUS	Oceania	2005	2007	2005	2007	2005	2007	Bd	field
Brannelly et al., 2015	WOS:000365926300075	2015	Litoria	verreauxii.alpina	Anura	-	Pelodryadidae	Litoriinae	Litoria	verreauxii	LC	Australia	AU	AUS	Oceania	2013	2013	2013	2013	2013	2013	Bd	field
Brannelly et al., 2015	WOS:000365926300075	2015	Crinia	signifera	Anura	Myobatrachoidea	Myobatrachidae	-	Crinia	signifera	LC	Australia	AU	AUS	Oceania	2013	2013	2013	2013	2013	2013	noBd	field
Cashins et al., 2015	WOS:000361531100004	2015	Litoria	burrowsae	Anura	-	Pelodryadidae	Litoriinae	Litoria	burrowsi	LC	Australia	AU	AUS	Oceania	2011	2011	2011	2011	2011	2011	Bd	field
Ben C. Scheele et al., 2015	WOS:000349501400006	2015	Litoria	verreauxii_alpina	Anura	-	Pelodryadidae	Litoriinae	Litoria	verreauxii	LC	Australia	AU	AUS	Oceania	2011	2013	2012	2013	2012	2013	Bd	field
Scheele et al., 2014	WOS:000333774500011	2014	Litoria	verreauxii	Anura	-	Pelodryadidae	Litoriinae	Litoria	verreauxii	LC	Australia	AU	AUS	Oceania	2011	2011	2011	2011	2011	2011	Bd	field
Phillott et al., 2013	WOS:000324931700020	2013	Litoria	rheocola	Anura	-	Pelodryadidae	Pelodryadinae	Ranoidea	rheocola	EN	Australia	AU	AUS	Oceania	2005	2007	2005	2007	2005	2007	Bd	field
Murray et al., 2013	WOS:000317907200027	2013	Litoria	pearsoniana	Anura	-	Pelodryadidae	Pelodryadinae	Ranoidea	pearsoniana	NT	Australia	AU	AUS	Oceania	2006	2009	2006	2009	2006	2009	Bd	field
Skerratt et al., 2011	WOS:000305873900008	2011	Litoria	rheocola	Anura	-	Pelodryadidae	Pelodryadinae	Ranoidea	rheocola	EN	Australia	AU	AUS	Oceania	-	-	-	-	-	-	Bd	field
Skerratt et al., 2011	WOS:000305873900008	2011	Litoria	genimaculata	Anura	-	Pelodryadidae	Pelodryadinae	Ranoidea	genimaculata	LC	Australia	AU	AUS	Oceania	-	-	-	-	-	-	Bd	field
Skerratt et al., 2011	WOS:000305873900008	2011	Litoria	nannotis	Anura	-	Pelodryadidae	Pelodryadinae	Ranoidea	nannotis	EN	Australia	AU	AUS	Oceania	-	-	-	-	-	-	Bd	field
Skerratt et al., 2011	WOS:000305873900008	2011	Litoria	lesueurii	Anura	-	Pelodryadidae	Pelodryadinae	Ranoidea	lesueuri	LC	Australia	AU	AUS	Oceania	-	-	-	-	-	-	Bd	field
Skerratt et al., 2011	WOS:000305873900008	2011	Litoria	dayi	Anura	-	Pelodryadidae	Pelodryadinae	Ranoidea	dayi	EN	Australia	AU	AUS	Oceania	-	-	-	-	-	-	Bd	field
Puschendorf et al., 2011	WOS:000294908000013	2011	Litoria	lorica	Anura	-	Pelodryadidae	Pelodryadinae	Ranoidea	lorica	CR	Australia	AU	AUS	Oceania	2008	2009	2008	2009	2008	2009	Bd	field
Puschendorf et al., 2011	WOS:000294908000013	2011	Litoria	nannotis	Anura	-	Pelodryadidae	Pelodryadinae	Ranoidea	nannotis	EN	Australia	AU	AUS	Oceania	2008	2009	2008	2009	2008	2009	Bd	field
Skerratt et al., 2010	WOS:000284647600006	2010	Litoria	genimaculata	Anura	-	Pelodryadidae	Pelodryadinae	Ranoidea	genimaculata	LC	Australia	AU	AUS	Oceania	2000	2007	2004	2005	2004	2005	Bd	field
Skerratt et al., 2010	WOS:000284647600006	2010	Litoria	nannotis	Anura	-	Pelodryadidae	Pelodryadinae	Ranoidea	nannotis	EN	Australia	AU	AUS	Oceania	2000	2007	2004	2005	2004	2004	Bd	field
Skerratt et al., 2010	WOS:000284647600006	2010	Litoria	rheocola	Anura	-	Pelodryadidae	Pelodryadinae	Ranoidea	rheocola	EN	Australia	AU	AUS	Oceania	2000	2007	2004	2005	2004	2005	Bd	field
Skerratt et al., 2010	WOS:000284647600006	2010	Nyctimystes	dayi	Anura	Myobatrachoidea	Myobatrachidae	-	Mixophyes	fleayi	EN	Australia	AU	AUS	Oceania	2000	2007	2005	2005	2005	2005	Bd	field
Skerratt et al., 2010	WOS:000284647600006	2010	Mixophyes	fleayi	Anura	Myobatrachoidea	Myobatrachidae	-	Mixophyes	fleayi	EN	Australia	AU	AUS	Oceania	2000	2007	2005	2005	2005	2005	Bd	field
Skerratt et al., 2010	WOS:000284647600006	2010	Litoria	eucnemis	Anura	-	Pelodryadidae	Pelodryadinae	Ranoidea	eucnemis	LC	Australia	AU	AUS	Oceania	2000	2007	2002	2004	-	-	noBd	field
Skerratt et al., 2010	WOS:000284647600006	2010	Litoria	longirostris	Anura	-	Pelodryadidae	Litoriinae	Litoria	longirostris	LC	Australia	AU	AUS	Oceania	2000	2007	2002	2004	-	-	noBd	field
Skerratt et al., 2010	WOS:000284647600006	2010	Rana	daemeli	Anura	-	Ranidae	-	Papurana	daemeli	LC	Australia	AU	AUS	Oceania	2000	2007	2002	2002	-	-	noBd	field
Skerratt et al., 2010	WOS:000284647600006	2010	Litoria	lesueurii	Anura	-	Pelodryadidae	Pelodryadinae	Ranoidea	lesueuri	LC	Australia	AU	AUS	Oceania	2000	2007	2004	2007	2004	2004	Bd	field
Skerratt et al., 2010	WOS:000284647600006	2010	Litoria	inermis	Anura	-	Pelodryadidae	Litoriinae	Litoria	inermis	LC	Australia	AU	AUS	Oceania	2000	2007	2005	2006	-	-	noBd	field
Skerratt et al., 2010	WOS:000284647600006	2010	Uperoleia	mimula	Anura	Myobatrachoidea	Myobatrachidae	-	Uperoleia	mimula	LC	Australia	AU	AUS	Oceania	2000	2007	2006	2006	-	-	noBd	field
Skerratt et al., 2010	WOS:000284647600006	2010	Litoria	microbelos	Anura	-	Pelodryadidae	Litoriinae	Litoria	microbelos	LC	Australia	AU	AUS	Oceania	2000	2007	2003	2003	-	-	noBd	field
Skerratt et al., 2010	WOS:000284647600006	2010	Litoria	nigrofrenata	Anura	-	Pelodryadidae	Litoriinae	Litoria	nigrofrenata	LC	Australia	AU	AUS	Oceania	2000	2007	2003	2003	-	-	noBd	field
Skerratt et al., 2010	WOS:000284647600006	2010	Litoria	bicolor	Anura	-	Pelodryadidae	Litoriinae	Litoria	bicolor	LC	Australia	AU	AUS	Oceania	2000	2007	2003	2003	-	-	noBd	field
Skerratt et al., 2010	WOS:000284647600006	2010	Litoria	andiirrmalin	Anura	-	Pelodryadidae	Pelodryadinae	Ranoidea	andiirrmalin	VU	Australia	AU	AUS	Oceania	2000	2007	2001	2001	-	-	noBd	field
Skerratt et al., 2010	WOS:000284647600006	2010	Litoria	fallax	Anura	-	Pelodryadidae	Litoriinae	Litoria	fallax	LC	Australia	AU	AUS	Oceania	2000	2007	2000	2006	-	-	noBd	field
Skerratt et al., 2010	WOS:000284647600006	2010	Uperoleia	altissima	Anura	Myobatrachoidea	Myobatrachidae	-	Uperoleia	altissima	LC	Australia	AU	AUS	Oceania	2000	2007	2006	2007	-	-	noBd	field
Skerratt et al., 2010	WOS:000284647600006	2010	Litoria	rubella	Anura	-	Pelodryadidae	Litoriinae	Litoria	rubella	LC	Australia	AU	AUS	Oceania	2000	2007	2000	2007	-	-	noBd	field
Skerratt et al., 2010	WOS:000284647600006	2010	Cyclorana	alboguttata	Anura	-	Pelodryadidae	Pelodryadinae	Ranoidea	alboguttata	LC	Australia	AU	AUS	Oceania	2000	2007	2002	2005	-	-	noBd	field
Skerratt et al., 2010	WOS:000284647600006	2010	Litoria	latopalmata	Anura	-	Pelodryadidae	Litoriinae	Litoria	latopalmata	LC	Australia	AU	AUS	Oceania	2000	2007	2005	2005	-	-	noBd	field
Skerratt et al., 2010	WOS:000284647600006	2010	Litoria	nasuta	Anura	-	Pelodryadidae	Litoriinae	Litoria	nasuta	LC	Australia	AU	AUS	Oceania	2000	2007	2002	2002	-	-	noBd	field
Skerratt et al., 2010	WOS:000284647600006	2010	Litoria	xanthomera	Anura	-	Pelodryadidae	Pelodryadinae	Ranoidea	xanthomera	LC	Australia	AU	AUS	Oceania	2000	2007	2007	2007	2007	2007	Bd	field
Skerratt et al., 2010	WOS:000284647600006	2010	Litoria	infrafrenata	Anura	-	Pelodryadidae	Pelodryadinae	Nyctimystes	infrafrenatus	LC	Australia	AU	AUS	Oceania	2000	2007	2000	2002	-	-	Bd	field
Skerratt et al., 2010	WOS:000284647600006	2010	Litoria	gracilenta	Anura	-	Pelodryadidae	Pelodryadinae	Ranoidea	gracilenta	LC	Australia	AU	AUS	Oceania	2000	2007	2000	2002	-	-	noBd	field
Skerratt et al., 2010	WOS:000284647600006	2010	Litoria	rothii	Anura	-	Pelodryadidae	Litoriinae	Litoria	rothii	LC	Australia	AU	AUS	Oceania	2000	2007	2000	2002	-	-	noBd	field
Skerratt et al., 2010	WOS:000284647600006	2010	Litoria	caerulea	Anura	-	Pelodryadidae	Pelodryadinae	Ranoidea	caerulea	LC	Australia	AU	AUS	Oceania	2000	2007	2000	2005	-	-	noBd	field
Skerratt et al., 2010	WOS:000284647600006	2010	Austrochaperina	robusta	Anura	-	Microhylidae	Asterophryinae	Austrochaperina	robusta	LC	Australia	AU	AUS	Oceania	2000	2007	2001	2001	-	-	noBd	field
Skerratt et al., 2010	WOS:000284647600006	2010	Litoria	lesueurii	Anura	-	Pelodryadidae	Pelodryadinae	Ranoidea	lesueuri	LC	Australia	AU	AUS	Oceania	2000	2007	2004	2007	-	-	noBd	field
Skerratt et al., 2010	WOS:000284647600006	2010	Cyclorana	novaehollandiae	Anura	-	Pelodryadidae	Pelodryadinae	Ranoidea	novaehollandiae	LC	Australia	AU	AUS	Oceania	2000	2007	2005	2005	-	-	noBd	field
Skerratt et al., 2010	WOS:000284647600006	2010	Litoria	australis	Anura	-	Pelodryadidae	Pelodryadinae	Ranoidea	australis	LC	Australia	AU	AUS	Oceania	2000	2007	2003	2003	-	-	noBd	field
Skerratt et al., 2010	WOS:000284647600006	2010	Cyclorana	brevipes	Anura	-	Pelodryadidae	Pelodryadinae	Ranoidea	brevipes	LC	Australia	AU	AUS	Oceania	2000	2007	2003	2003	-	-	noBd	field
Pauza et al., 2010	WOS:000284647600013	2010	Litoria	burrowsi	Anura	-	Pelodryadidae	Litoriinae	Litoria	burrowsi	LC	Australia	AU	AUS	Oceania	2005	2007	-	-	-	-	Bd	field
Pauza et al., 2010	WOS:000284647600013	2010	Litoria	ewingii	Anura	-	Pelodryadidae	Litoriinae	Litoria	ewingii	LC	Australia	AU	AUS	Oceania	2005	2007	-	-	-	-	Bd	field
Pauza et al., 2010	WOS:000284647600013	2010	Crinia	tasmaniensis	Anura	Myobatrachoidea	Myobatrachidae	-	Crinia	tasmaniensis	LC	Australia	AU	AUS	Oceania	2005	2007	-	-	-	-	Bd	field
Pauza et al., 2010	WOS:000284647600013	2010	Crinia	signifera	Anura	Myobatrachoidea	Myobatrachidae	-	Crinia	signifera	LC	Australia	AU	AUS	Oceania	2005	2007	-	-	-	-	Bd	field
Murray et al., 2009	WOS:000269802200027	2009	Litoria	pearsoniana	Anura	-	Pelodryadidae	Pelodryadinae	Ranoidea	pearsoniana	NT	Australia	AU	AUS	Oceania	2006	2007	2006	2007	2006	2007	Bd	field
Murray et al., 2009	WOS:000269802200027	2009	Litoria	chloris	Anura	-	Pelodryadidae	Pelodryadinae	Ranoidea	chloris	LC	Australia	AU	AUS	Oceania	2006	2007	-	-	-	-	Bd	field
Murray et al., 2009	WOS:000269802200027	2009	Litoria	wilcoxii	Anura	-	Pelodryadidae	Pelodryadinae	Ranoidea	wilcoxii	LC	Australia	AU	AUS	Oceania	2006	2007	-	-	-	-	Bd	field
Murray et al., 2009	WOS:000269802200027	2009	Adelotus	brevis	Anura	Myobatrachoidea	Limnodynastidae	-	Adelotus	brevis	NT	Australia	AU	AUS	Oceania	2006	2007	-	-	-	-	Bd	field
Kusrini et al., 2008	WOS:000262839900003	2008	Huia	masonii	Anura	-	Ranidae	-	Huia	masonii	LC	Indonesia	ID	IDN	South and Southeast Asia	2006	2007	-	-	-	-	noBd	field
Kusrini et al., 2008	WOS:000262839900003	2008	Leptobrachium	hasseltii	Anura	-	Megophryidae	-	Leptobrachium	hasseltii	LC	Indonesia	ID	IDN	South and Southeast Asia	2006	2007	-	2007	2007	2007	Bd	field
Kusrini et al., 2008	WOS:000262839900003	2008	Leptophryne	borbonica	Anura	-	Bufonidae	-	Leptophryne	borbonica	LC	Indonesia	ID	IDN	South and Southeast Asia	2006	2007	-	-	-	-	noBd	field
Kusrini et al., 2008	WOS:000262839900003	2008	Leptophryne	cruentata	Anura	-	Bufonidae	-	Leptophryne	cruentata	CR	Indonesia	ID	IDN	South and Southeast Asia	2006	2007	2006	-	2006	2006	Bd	field
Kusrini et al., 2008	WOS:000262839900003	2008	Limnonectes	kuhlii	Anura	-	Dicroglossidae	Dicroglossinae	Limnonectes	kuhlii	LC	Indonesia	ID	IDN	South and Southeast Asia	2006	2007	-	-	-	-	noBd	field
Kusrini et al., 2008	WOS:000262839900003	2008	Limnonectes	microdiscus	Anura	-	Dicroglossidae	Dicroglossinae	Limnonectes	microdiscus	LC	Indonesia	ID	IDN	South and Southeast Asia	2006	2007	-	2007	2007	2007	Bd	field
Kusrini et al., 2008	WOS:000262839900003	2008	Megophrys	montana	Anura	-	Megophryidae	-	Megophrys	montana	LC	Indonesia	ID	IDN	South and Southeast Asia	2006	2007	-	-	-	-	noBd	field
Kusrini et al., 2008	WOS:000262839900003	2008	Microhyla	achatina	Anura	-	Microhylidae	Microhylinae	Microhyla	achatina	LC	Indonesia	ID	IDN	South and Southeast Asia	2006	2007	-	-	-	-	noBd	field
Kusrini et al., 2008	WOS:000262839900003	2008	Microhyla	palmipes	Anura	-	Microhylidae	Microhylinae	Microhyla	palmipes	LC	Indonesia	ID	IDN	South and Southeast Asia	2006	2007	-	-	-	-	noBd	field
Kusrini et al., 2008	WOS:000262839900003	2008	Philautus	aurifasciatus	Anura	-	Rhacophoridae	Rhacophorinae	Philautus	aurifasciatus	LC	Indonesia	ID	IDN	South and Southeast Asia	2006	2007	-	-	-	-	noBd	field
Kusrini et al., 2008	WOS:000262839900003	2008	Rana	chalconota	Anura	-	Ranidae	-	Chalcorana	chalconota	LC	Indonesia	ID	IDN	South and Southeast Asia	2006	2007	-	2007	2007	2007	Bd	field
Kusrini et al., 2008	WOS:000262839900003	2008	Rana	hosii	Anura	-	Ranidae	-	Odorrana	hosii	LC	Indonesia	ID	IDN	South and Southeast Asia	2006	2007	-	-	-	-	noBd	field
Kusrini et al., 2008	WOS:000262839900003	2008	Ranacophorus	javanus	Anura	-	Rhacophoridae	Rhacophorinae	Rhacophorus	margaritifer	LC	Indonesia	ID	IDN	South and Southeast Asia	2006	2007	-	2007	2007	2007	Bd	field
Berger et al., 2005	WOS:000236039300008	2005	Litoria	caerulea	Anura	-	Pelodryadidae	Pelodryadinae	Ranoidea	caerulea	LC	Australia	AU	AUS	Oceania	-	-	-	-	-	-	Bd	field
Berger et al., 2004	WOS:000222892700020	2004	Adelotus	brevis	Anura	Myobatrachoidea	Limnodynastidae	-	Adelotus	brevis	NT	Australia	AU	AUS	Oceania	1993	2000	-	-	-	-	Bd	field
Berger et al., 2004	WOS:000222892700020	2004	Bufo	marinus	Anura	-	Bufonidae	-	Rhinella	marina	LC	Australia	AU	AUS	Oceania	1993	2000	-	-	-	-	Bd	field
Berger et al., 2004	WOS:000222892700020	2004	Heleioporus	australiacus	Anura	Myobatrachoidea	Limnodynastidae	-	Heleioporus	australiacus	VU	Australia	AU	AUS	Oceania	1993	2000	-	-	-	-	Bd	field
Berger et al., 2004	WOS:000222892700020	2004	Lechriodus	fletcheri	Anura	Myobatrachoidea	Limnodynastidae	-	Lechriodus	fletcheri	LC	Australia	AU	AUS	Oceania	1993	2000	-	-	-	-	Bd	field
Berger et al., 2004	WOS:000222892700020	2004	Limnodynastes	dumerilii	Anura	Myobatrachoidea	Limnodynastidae	-	Limnodynastes	dumerilii	LC	Australia	AU	AUS	Oceania	1993	2000	-	-	-	-	Bd	field
Berger et al., 2004	WOS:000222892700020	2004	Limnodynastes	peronii	Anura	Myobatrachoidea	Limnodynastidae	-	Limnodynastes	peronii	LC	Australia	AU	AUS	Oceania	1993	2000	-	-	-	-	Bd	field
Berger et al., 2004	WOS:000222892700020	2004	Limnodynastes	tasmaniensis	Anura	Myobatrachoidea	Limnodynastidae	-	Limnodynastes	tasmaniensis	LC	Australia	AU	AUS	Oceania	1993	2000	-	-	-	-	Bd	field
Berger et al., 2004	WOS:000222892700020	2004	Limnodynastes	terraereginae	Anura	Myobatrachoidea	Limnodynastidae	-	Limnodynastes	terraereginae	LC	Australia	AU	AUS	Oceania	1993	2000	-	-	-	-	Bd	field
Berger et al., 2004	WOS:000222892700020	2004	Litoria	aurea	Anura	-	Pelodryadidae	Pelodryadinae	Ranoidea	aurea	VU	Australia	AU	AUS	Oceania	1993	2000	-	-	-	-	Bd	field
Berger et al., 2004	WOS:000222892700020	2004	Litoria	caerulea	Anura	-	Pelodryadidae	Pelodryadinae	Ranoidea	caerulea	LC	Australia	AU	AUS	Oceania	1993	2000	-	-	-	-	Bd	field
Berger et al., 2004	WOS:000222892700020	2004	Litoria	chloris	Anura	-	Pelodryadidae	Pelodryadinae	Ranoidea	chloris	LC	Australia	AU	AUS	Oceania	1993	2000	-	-	-	-	Bd	field
Berger et al., 2004	WOS:000222892700020	2004	Litoria	ewingii	Anura	-	Pelodryadidae	Litoriinae	Litoria	ewingii	LC	Australia	AU	AUS	Oceania	1993	2000	-	-	-	-	Bd	field
Berger et al., 2004	WOS:000222892700020	2004	Litoria	genimaculata	Anura	-	Pelodryadidae	Pelodryadinae	Ranoidea	genimaculata	LC	Australia	AU	AUS	Oceania	1993	2000	-	-	-	-	Bd	field
Berger et al., 2004	WOS:000222892700020	2004	Litoria	lesueurii	Anura	-	Pelodryadidae	Pelodryadinae	Ranoidea	lesueuri	LC	Australia	AU	AUS	Oceania	1993	2000	-	-	-	-	Bd	field
Berger et al., 2004	WOS:000222892700020	2004	Litoria	nannotis	Anura	-	Pelodryadidae	Pelodryadinae	Ranoidea	nannotis	EN	Australia	AU	AUS	Oceania	1993	2000	-	-	-	-	Bd	field
Berger et al., 2004	WOS:000222892700020	2004	Litoria	pearsoniana	Anura	-	Pelodryadidae	Pelodryadinae	Ranoidea	pearsoniana	NT	Australia	AU	AUS	Oceania	1993	2000	-	-	-	-	Bd	field
Berger et al., 2004	WOS:000222892700020	2004	Litoria	peronii	Anura	-	Pelodryadidae	Litoriinae	Litoria	peronii	LC	Australia	AU	AUS	Oceania	1993	2000	-	-	-	-	Bd	field
Berger et al., 2004	WOS:000222892700020	2004	Litoria	rheocola	Anura	-	Pelodryadidae	Pelodryadinae	Ranoidea	rheocola	EN	Australia	AU	AUS	Oceania	1993	2000	-	-	-	-	Bd	field
Berger et al., 2004	WOS:000222892700020	2004	Litoria	spenceri	Anura	-	Pelodryadidae	Pelodryadinae	Ranoidea	spenceri	CR	Australia	AU	AUS	Oceania	1993	2000	-	-	-	-	Bd	field
Berger et al., 2004	WOS:000222892700020	2004	Litoria	verreauxii	Anura	-	Pelodryadidae	Litoriinae	Litoria	verreauxii	LC	Australia	AU	AUS	Oceania	1993	2000	-	-	-	-	Bd	field
Berger et al., 2004	WOS:000222892700020	2004	Mixophyes	fasciolatus	Anura	Myobatrachoidea	Myobatrachidae	-	Mixophyes	fasciolatus	LC	Australia	AU	AUS	Oceania	1993	2000	-	-	-	-	Bd	field
Berger et al., 2004	WOS:000222892700020	2004	Mixophyes	fleayi	Anura	Myobatrachoidea	Myobatrachidae	-	Mixophyes	fleayi	EN	Australia	AU	AUS	Oceania	1993	2000	-	-	-	-	Bd	field
Berger et al., 2004	WOS:000222892700020	2004	Nyctimystes	dayi	Anura	-	Pelodryadidae	Pelodryadinae	Ranoidea	dayi	EN	Australia	AU	AUS	Oceania	1993	2000	-	-	-	-	Bd	field
Berger et al., 2004	WOS:000222892700020	2004	Taudactylus	acutirostris	Anura	Myobatrachoidea	Myobatrachidae	-	Taudactylus	acutirostris	CR	Australia	AU	AUS	Oceania	1993	2000	-	-	-	-	Bd	field
Berger et al., 2004	WOS:000222892700020	2004	Taudactylus	eungellensis	Anura	Myobatrachoidea	Myobatrachidae	-	Taudactylus	eungellensis	CR	Australia	AU	AUS	Oceania	1993	2000	-	-	-	-	Bd	field
Warne et al., 2016	WOS:000367681500034	2016	Telmatobius	marmoratus	Anura	-	Telmatobiidae	-	Telmatobius	marmoratus	VU	Peru	PE	PER	South America	2012	2013	2012	2013	-	-	Bd	field
Warne et al., 2016	WOS:000367681500034	2016	Hypsiboas	gladiator	Anura	-	Hylidae	Cophomantinae	Boana	gladiator	VU	Peru	PE	PER	South America	2013	2013	2013	2013	2013	2013	Bd	field
Warne et al., 2016	WOS:000367681500034	2016	Prismantis	danae	Anura	-	Craugastoridae	Ceuthomantinae	Pristimantis	danae	LC	Peru	PE	PER	South America	2013	2013	2013	2013	2013	2013	Bd	field
Warne et al., 2016	WOS:000367681500034	2016	Prismantis	fenestratus	Anura	-	Craugastoridae	Ceuthomantinae	Pristimantis	fenestratus	LC	Peru	PE	PER	South America	2013	2013	2013	2013	2013	2013	Bd	field
Warne et al., 2016	WOS:000367681500034	2016	Prismantis	lindae	Anura	-	Craugastoridae	Ceuthomantinae	Pristimantis	lindae	LC	Peru	PE	PER	South America	2013	2013	2013	2013	2013	2013	Bd	field
Warne et al., 2016	WOS:000367681500034	2016	Prismantis	pharangobates	Anura	-	Craugastoridae	Ceuthomantinae	Pristimantis	pharangobates	-	Peru	PE	PER	South America	2013	2013	2013	2013	2013	2013	Bd	field
Warne et al., 2016	WOS:000367681500034	2016	Prismantis	platydactylus	Anura	-	Craugastoridae	Ceuthomantinae	Pristimantis	platydactylus	LC	Peru	PE	PER	South America	2013	2013	2013	2013	2013	2013	Bd	field
Warne et al., 2016	WOS:000367681500034	2016	Prismantis	richlei	Anura	-	Craugastoridae	Ceuthomantinae	Pristimantis	reichlei	-	Peru	PE	PER	South America	2013	2013	2013	2013	2013	2013	Bd	field
Warne et al., 2016	WOS:000367681500034	2016	Prismantis	sp.	-	-	-	-	-	-	-	Peru	PE	PER	South America	2013	2013	2013	2013	2013	2013	Bd	field
Warne et al., 2016	WOS:000367681500034	2016	Prismantis	toftae	Anura	-	Craugastoridae	Ceuthomantinae	Pristimantis	toftae	LC	Peru	PE	PER	South America	2013	2013	2013	2013	2013	2013	Bd	field
Warne et al., 2016	WOS:000367681500034	2016	Rhinella	manu	Anura	-	Bufonidae	-	Rhinella	manu	LC	Peru	PE	PER	South America	2013	2013	2013	2013	2013	2013	Bd	field
Catenazzi et al., 2014	WOS:000332923500022	2014	Bryophryne	cophites	Anura	-	Craugastoridae	Holoadeninae	Bryophryne	cophites	EN	Peru	PE	PER	South America	2008	2008	2008	2008	2008	2008	Bd	field
Catenazzi et al., 2014	WOS:000332923500022	2014	Bryophryne	hanssaueri	Anura	-	Craugastoridae	Holoadeninae	Bryophryne	hanssaueri	LC	Peru	PE	PER	South America	2008	2008	2008	2008	2008	2008	noBd	field
Catenazzi et al., 2014	WOS:000332923500022	2014	Bryophryne	nubilosus	Anura	-	Craugastoridae	Holoadeninae	Bryophryne	nubilosus	LC	Peru	PE	PER	South America	2008	2008	2008	2008	2008	2008	noBd	field
Catenazzi et al., 2014	WOS:000332923500022	2014	Noblella	pygmaea	Anura	-	Craugastoridae	Holoadeninae	Noblella	pygmaea	LC	Peru	PE	PER	South America	2008	2008	2008	2008	2008	2008	noBd	field
Catenazzi et al., 2014	WOS:000332923500022	2014	Noblella	sp.	-	-	-	-	-	-	-	Peru	PE	PER	South America	2008	2008	2008	2008	2008	2008	noBd	field
Catenazzi et al., 2014	WOS:000332923500022	2014	Oreobates	gemcare	Anura	-	Craugastoridae	Holoadeninae	Oreobates	gemcare	LC	Peru	PE	PER	South America	2008	2008	2008	2008	2008	2008	noBd	field
Catenazzi et al., 2014	WOS:000332923500022	2014	Pristimantis	danae	Anura	-	Craugastoridae	Ceuthomantinae	Pristimantis	danae	LC	Peru	PE	PER	South America	2008	2008	2008	2008	2008	2008	Bd	field
Catenazzi et al., 2014	WOS:000332923500022	2014	Pristimantis	lindae	Anura	-	Craugastoridae	Ceuthomantinae	Pristimantis	lindae	LC	Peru	PE	PER	South America	2008	2008	2008	2008	2008	2008	noBd	field
Catenazzi et al., 2014	WOS:000332923500022	2014	Pristimantis	pharangobates	Anura	-	Craugastoridae	Ceuthomantinae	Pristimantis	pharangobates	-	Peru	PE	PER	South America	2008	2008	2008	2008	2008	2008	Bd	field
Catenazzi et al., 2014	WOS:000332923500022	2014	Pristimantis	platydactylus	Anura	-	Craugastoridae	Ceuthomantinae	Pristimantis	platydactylus	LC	Peru	PE	PER	South America	2008	2008	2008	2008	2008	2008	Bd	field
Catenazzi et al., 2014	WOS:000332923500022	2014	Pristimantis	salaputium	Anura	-	Craugastoridae	Ceuthomantinae	Pristimantis	salaputium	LC	Peru	PE	PER	South America	2008	2008	2008	2008	2008	2008	Bd	field
Catenazzi et al., 2014	WOS:000332923500022	2014	Pristimantis	toftae	Anura	-	Craugastoridae	Ceuthomantinae	Pristimantis	toftae	LC	Peru	PE	PER	South America	2008	2008	2008	2008	2008	2008	Bd	field
Catenazzi et al., 2014	WOS:000332923500022	2014	Psychrophrynella	sp.P	-	-	-	-	-	-	-	Peru	PE	PER	South America	2008	2008	2008	2008	2008	2008	Bd	field
Catenazzi et al., 2014	WOS:000332923500022	2014	Psychrophrynella	sp.R	-	-	-	-	-	-	-	Peru	PE	PER	South America	2008	2008	2008	2008	2008	2008	noBd	field
Catenazzi et al., 2014	WOS:000332923500022	2014	Psychrophrynella	usurpator	Anura	-	Craugastoridae	Holoadeninae	Psychrophrynella	usurpator	NT	Peru	PE	PER	South America	2008	2008	2008	2008	2008	2008	Bd	field
Catenazzi et al., 2013	WOS:000320096300047	2013	Telmatobius	jelskii	Anura	-	Telmatobiidae	-	Telmatobius	jelskii	NT	Peru	PE	PER	South America	2010	2010	2010	2010	2010	2010	Bd	field
Catenazzi et al., 2011	WOS:000288460000023	2011	Bryophryne	cophites	Anura	-	Craugastoridae	Holoadeninae	Bryophryne	cophites	EN	Peru	PE	PER	South America	2008	2009	2008	2009	2009	2009	Bd	field
Catenazzi et al., 2011	WOS:000288460000023	2011	Gastrotheca	antoniiochoai	Anura	-	Hemiphractidae	Hemiphractinae	Gastrotheca	antoniiochoai	DD	Peru	PE	PER	South America	2008	2009	2009	2009	2009	2009	Bd	field
Catenazzi et al., 2011	WOS:000288460000023	2011	Gastrotheca	excubitor	Anura	-	Hemiphractidae	Hemiphractinae	Gastrotheca	excubitor	VU	Peru	PE	PER	South America	2008	2009	2008	2009	2009	2009	Bd	field
Catenazzi et al., 2011	WOS:000288460000023	2011	Gastrotheca	ochoai	Anura	-	Hemiphractidae	Hemiphractinae	Gastrotheca	ochoai	EN	Peru	PE	PER	South America	2008	2009	2008	2009	2009	2009	Bd	field
Catenazzi et al., 2011	WOS:000288460000023	2011	Hyalinobatrachium	bergeri	Anura	-	Centrolenidae	Hyalinobatrachinae	Hyalinobatrachium	bergeri	LC	Peru	PE	PER	South America	2008	2009	2008	2009	2008	2008	Bd	field
Catenazzi et al., 2011	WOS:000288460000023	2011	Hypsiboas	balzani	Anura	-	Hylidae	Cophomantinae	Boana	balzani	LC	Peru	PE	PER	South America	2008	2009	2008	2009	2008	2009	Bd	field
Catenazzi et al., 2011	WOS:000288460000023	2011	Hyloscirtus	armatus	Anura	-	Hylidae	Cophomantinae	Hyloscirtus	armatus	LC	Peru	PE	PER	South America	2008	2009	2009	2009	2009	2009	Bd	field
Catenazzi et al., 2011	WOS:000288460000023	2011	Noblella	sp.	-	-	-	-	-	-	-	Peru	PE	PER	South America	2008	2009	2008	2009	2008	2008	Bd	field
Catenazzi et al., 2011	WOS:000288460000023	2011	Pristimantis	danae	Anura	-	Craugastoridae	Ceuthomantinae	Pristimantis	danae	LC	Peru	PE	PER	South America	2008	2009	2008	2009	2008	2009	Bd	field
Catenazzi et al., 2011	WOS:000288460000023	2011	Pristimantis	pharangobates	Anura	-	Craugastoridae	Ceuthomantinae	Pristimantis	pharangobates	-	Peru	PE	PER	South America	2008	2009	2008	2009	2008	2009	Bd	field
Catenazzi et al., 2011	WOS:000288460000023	2011	Pristimantis	platydactylus	Anura	-	Craugastoridae	Ceuthomantinae	Pristimantis	platydactylus	LC	Peru	PE	PER	South America	2008	2009	2008	2009	2009	2009	Bd	field
Catenazzi et al., 2011	WOS:000288460000023	2011	Pristimantis	salaputium	Anura	-	Craugastoridae	Ceuthomantinae	Pristimantis	salaputium	LC	Peru	PE	PER	South America	2008	2009	2008	2009	2009	2009	Bd	field
Catenazzi et al., 2011	WOS:000288460000023	2011	Pristimantis	toftae	Anura	-	Craugastoridae	Ceuthomantinae	Pristimantis	toftae	LC	Peru	PE	PER	South America	2008	2009	2008	2009	2008	2009	Bd	field
Catenazzi et al., 2011	WOS:000288460000023	2011	Psychrophrynella	usurpator	Anura	-	Craugastoridae	Holoadeninae	Psychrophrynella	usurpator	NT	Peru	PE	PER	South America	2008	2009	2008	2009	2009	2009	Bd	field
Catenazzi et al., 2011	WOS:000288460000023	2011	Psychrophrynella	sp.	-	-	-	-	-	-	-	Peru	PE	PER	South America	2008	2009	2008	2009	2009	2009	Bd	field
Catenazzi et al., 2011	WOS:000288460000023	2011	Rhinella	inca	Anura	-	Bufonidae	-	Rhinella	inca	LC	Peru	PE	PER	South America	2008	2009	2008	2009	2009	2009	Bd	field
Catenazzi et al., 2011	WOS:000288460000023	2011	Bryophryne	zonalis	Anura	-	Craugastoridae	Holoadeninae	Bryophryne	zonalis	DD	Peru	PE	PER	South America	2008	2009	2008	2008	2008	2008	Bd	field
Catenazzi et al., 2011	WOS:000288460000023	2011	Pleurodema	marmoratum	Anura	-	Leptodactylidae	Leiuperinae	Pleurodema	marmoratum	LC	Peru	PE	PER	South America	2008	2009	2008	2008	2008	2008	Bd	field
Catenazzi et al., 2011	WOS:000288460000023	2011	Telmatobius	marmoratus	Anura	-	Telmatobiidae	-	Telmatobius	marmoratus	VU	Peru	PE	PER	South America	2008	2009	2008	2008	2008	2008	Bd	field
Yap et al., 2016	WOS:000375378400017	2016	Batrachoseps	pacificus	Caudata	-	Plethodontidae	Hemidactyliinae	Batrachoseps	pacificus	LC	United States of America	US	USA	North America	1910	1997	-	-	1978	-	Bd	museum
Yap et al., 2016	WOS:000375378400017	2016	Batrachoseps	major	Caudata	-	Plethodontidae	Hemidactyliinae	Batrachoseps	major	LC	United States of America	US	USA	North America	1910	1997	-	-	1979	-	Bd	museum
Yap et al., 2016	WOS:000375378400017	2016	Pseudacris	regilla	Anura	-	Hylidae	Acridinae	Pseudacris	regilla	LC	United States of America	US	USA	North America	1910	1997	-	-	-	-	noBd	museum
Yap et al., 2016	WOS:000375378400017	2016	Batrachoseps	nigriventris	Caudata	-	Plethodontidae	Hemidactyliinae	Batrachoseps	nigriventris	LC	United States of America	US	USA	North America	1910	1997	-	-	1973	-	Bd	museum
Yap et al., 2016	WOS:000375378400017	2016	Batrachoseps	attenuatus	Caudata	-	Plethodontidae	Hemidactyliinae	Batrachoseps	attenuatus	LC	United States of America	US	USA	North America	1910	1997	-	-	1987	-	Bd	museum
Yap et al., 2016	WOS:000375378400017	2016	Aneides	lugubris	Caudata	-	Plethodontidae	Plethodontinae	Aneides	lugubris	LC	United States of America	US	USA	North America	1910	1997	-	-	-	-	noBd	museum
Fong et al., 2015	WOS:000350685900004	2015	Bombina	orientalis	Anura	-	Bombinatoridae	-	Bombina	orientalis	LC	Korea (Democratic People's Republic of)	KP	PRK	East Asia	1910	2004	1930	1969	-	-	Bd	museum
Fong et al., 2015	WOS:000350685900004	2015	Bufo	gargarizans	Anura	-	Bufonidae	-	Bufo	gargarizans	LC	Korea (Democratic People's Republic of)	KP	PRK	East Asia	1910	2004	1950	1969	-	-	Bd	museum
Fong et al., 2015	WOS:000350685900004	2015	Bufo	stejnegeri	Anura	-	Bufonidae	-	Bufo	stejnegeri	LC	Korea (Democratic People's Republic of)	KP	PRK	East Asia	1910	2004	-	-	-	-	Bd	museum
Fong et al., 2015	WOS:000350685900004	2015	Hyla	japonica	Anura	-	Hylidae	Hylinae	Dryophytes	japonicus	LC	Korea (Democratic People's Republic of)	KP	PRK	East Asia	1910	2004	1950	1969	-	-	Bd	museum
Fong et al., 2015	WOS:000350685900004	2015	Hyla	suweonensis	Anura	-	Hylidae	Hylinae	Dryophytes	immaculatus	LC	Korea (Democratic People's Republic of)	KP	PRK	East Asia	1910	2004	-	-	-	-	noBd	museum
Fong et al., 2015	WOS:000350685900004	2015	Hynobius	leechii	Caudata	-	Hynobiidae	Hynobiinae	Hynobius	leechii	LC	Korea (Democratic People's Republic of)	KP	PRK	East Asia	1910	2004	1970	2004	-	-	Bd	museum
Fong et al., 2015	WOS:000350685900004	2015	Hynobius	quelpaertensis	Caudata	-	Hynobiidae	Hynobiinae	Hynobius	quelpaertensis	VU	Korea (Democratic People's Republic of)	KP	PRK	East Asia	1910	2004	-	-	-	-	Bd	museum
Fong et al., 2015	WOS:000350685900004	2015	Hynobius	yangii	Caudata	-	Hynobiidae	Hynobiinae	Hynobius	yangi	EN	Korea (Democratic People's Republic of)	KP	PRK	East Asia	1910	2004	1990	2004	-	-	noBd	museum
Fong et al., 2015	WOS:000350685900004	2015	Kaloula	borealis	Anura	-	Microhylidae	Microhylinae	Kaloula	borealis	LC	Korea (Democratic People's Republic of)	KP	PRK	East Asia	1910	2004	1950	1969	-	-	noBd	museum
Fong et al., 2015	WOS:000350685900004	2015	Karsenia	koreana	Caudata	-	Plethodontidae	Plethodontinae	Karsenia	koreana	LC	Korea (Democratic People's Republic of)	KP	PRK	East Asia	1910	2004	1990	2004	-	-	Bd	museum
Fong et al., 2015	WOS:000350685900004	2015	Onychodactylus	fischeri	Caudata	-	Hynobiidae	Onychodactylinae	Onychodactylus	fischeri	LC	Korea (Democratic People's Republic of)	KP	PRK	East Asia	1910	2004	1950	1969	-	-	noBd	museum
Fong et al., 2015	WOS:000350685900004	2015	Pelophylax	chosenicus	Anura	-	Ranidae	-	Pelophylax	chosenicus	VU	Korea (Democratic People's Republic of)	KP	PRK	East Asia	1910	2004	1950	1969	-	-	Bd	museum
Fong et al., 2015	WOS:000350685900004	2015	Pelophylax	nigromaculatus	Anura	-	Ranidae	-	Pelophylax	nigromaculatus	NT	Korea (Democratic People's Republic of)	KP	PRK	East Asia	1910	2004	1950	1989	-	-	Bd	museum
Fong et al., 2015	WOS:000350685900004	2015	Rana	catesbeiana	Anura	-	Ranidae	-	Lithobates	catesbeianus	LC	Korea (Democratic People's Republic of)	KP	PRK	East Asia	1910	2004	-	-	-	-	Bd	museum
Fong et al., 2015	WOS:000350685900004	2015	Rana	coreana	Anura	-	Ranidae	-	Rana	coreana	LC	Korea (Democratic People's Republic of)	KP	PRK	East Asia	1910	2004	1950	1969	-	-	Bd	museum
Fong et al., 2015	WOS:000350685900004	2015	Rana	dybowskii	Anura	-	Ranidae	-	Rana	dybowskii	LC	Korea (Democratic People's Republic of)	KP	PRK	East Asia	1910	2004	1970	1989	-	-	Bd	museum
Fong et al., 2015	WOS:000350685900004	2015	Rana	huanrensis	Anura	-	Ranidae	-	Rana	huanrenensis	LC	Korea (Democratic People's Republic of)	KP	PRK	East Asia	1910	2004	-	-	-	-	Bd	museum
Fong et al., 2015	WOS:000350685900004	2015	Rana	sp.	-	-	-	-	-	-	-	Korea (Democratic People's Republic of)	KP	PRK	East Asia	1910	2004	1950	1969	-	-	noBd	museum
Fong et al., 2015	WOS:000350685900004	2015	Rugosa	emeljanovi	Anura	-	Ranidae	-	Glandirana	emeljanovi	LC	Korea (Democratic People's Republic of)	KP	PRK	East Asia	1910	2004	1950	1969	-	-	Bd	museum
Talley et al., 2015	WOS:000349501400031	2015	Acris	blanchardi	Anura	-	Hylidae	Acridinae	Acris	blanchardi	-	United States of America	US	USA	North America	1888	1989	1890	1989	1920	1959	Bd	museum
Talley et al., 2015	WOS:000349501400031	2015	Hyla	chrysoscelis/versicolor	-	-	-	-	-	-	-	United States of America	US	USA	North America	1888	1989	1950	1989	1980	1989	Bd	museum
Talley et al., 2015	WOS:000349501400031	2015	Rana	pipiens	Anura	-	Ranidae	-	Lithobates	pipiens	LC	United States of America	US	USA	North America	1888	1989	1950	1989	1960	1969	Bd	museum
Talley et al., 2015	WOS:000349501400031	2015	Lithobates	sphenocephala	Anura	-	Ranidae	-	Lithobates	sphenocephalus	LC	United States of America	US	USA	North America	1888	1989	1888	1989	1888	1989	Bd	museum
Talley et al., 2015	WOS:000349501400031	2015	Anaxyrus	americanus	Anura	-	Bufonidae	-	Anaxyrus	americanus	LC	United States of America	US	USA	North America	1888	1989	1930	1989	-	-	noBd	museum
Talley et al., 2015	WOS:000349501400031	2015	Anaxyrus	fowleri	Anura	-	Bufonidae	-	Anaxyrus	fowleri	LC	United States of America	US	USA	North America	1888	1989	1930	1989	-	-	noBd	museum
Talley et al., 2015	WOS:000349501400031	2015	Rana(Lithobates)	blairi	Anura	-	Ranidae	-	Lithobates	blairi	LC	United States of America	US	USA	North America	1888	1989	1950	1989	-	-	noBd	museum
Talley et al., 2015	WOS:000349501400031	2015	Rana(Lithobates)	catesbeiana	Anura	-	Ranidae	-	Lithobates	catesbeianus	LC	United States of America	US	USA	North America	1888	1989	1940	1989	-	-	noBd	museum
Talley et al., 2015	WOS:000349501400031	2015	Rana(Lithobates)	clamitans	Anura	-	Ranidae	-	Lithobates	clamitans	LC	United States of America	US	USA	North America	1888	1989	1930	1989	-	-	noBd	museum
Talley et al., 2015	WOS:000349501400031	2015	Pseudacris	crucifer	Anura	-	Hylidae	Acridinae	Pseudacris	crucifer	LC	United States of America	US	USA	North America	1888	1989	1930	1989	-	-	noBd	museum
Murrieta-Galindo et al., 2014	WOS:000336080100003	2014	Incilius	valliceps	Anura	-	Bufonidae	-	Incilius	valliceps	LC	Mexico	MX	MEX	Mesoamerica	2008	2009	-	-	-	-	noBd	field
Murrieta-Galindo et al., 2014	WOS:000336080100003	2014	Craugastor	berkenbuschii	Anura	-	Craugastoridae	Craugastorinae	Craugastor	berkenbuschii	NT	Mexico	MX	MEX	Mesoamerica	2008	2009	-	-	-	-	noBd	field
Murrieta-Galindo et al., 2014	WOS:000336080100003	2014	Craugastor	loki	Anura	-	Craugastoridae	Craugastorinae	Craugastor	loki	LC	Mexico	MX	MEX	Mesoamerica	2008	2009	-	-	-	-	Bd	field
Murrieta-Galindo et al., 2014	WOS:000336080100003	2014	Craugastor	mexicanus	Anura	-	Craugastoridae	Craugastorinae	Craugastor	mexicanus	LC	Mexico	MX	MEX	Mesoamerica	2008	2009	-	-	-	-	noBd	field
Murrieta-Galindo et al., 2014	WOS:000336080100003	2014	Craugastor	rhodopis	Anura	-	Craugastoridae	Craugastorinae	Craugastor	rhodopis	VU	Mexico	MX	MEX	Mesoamerica	2008	2009	-	-	-	-	Bd	field
Murrieta-Galindo et al., 2014	WOS:000336080100003	2014	Craugastor	pygmaeus	Anura	-	Craugastoridae	Craugastorinae	Craugastor	pygmaeus	VU	Mexico	MX	MEX	Mesoamerica	2008	2009	-	-	-	-	noBd	field
Murrieta-Galindo et al., 2014	WOS:000336080100003	2014	Craugastor	sp.	-	-	-	-	-	-	-	Mexico	MX	MEX	Mesoamerica	2008	2009	-	-	-	-	noBd	field
Murrieta-Galindo et al., 2014	WOS:000336080100003	2014	Hyalinobatrachium	fleischmanni	Anura	-	Centrolenidae	Hyalinobatrachinae	Hyalinobatrachium	fleischmanni	LC	Mexico	MX	MEX	Mesoamerica	2008	2009	-	-	-	-	noBd	field
Murrieta-Galindo et al., 2014	WOS:000336080100003	2014	Charadrahyla	taeniopus	Anura	-	Hylidae	Hylinae	Charadrahyla	taeniopus	VU	Mexico	MX	MEX	Mesoamerica	2008	2009	-	-	-	-	noBd	field
Murrieta-Galindo et al., 2014	WOS:000336080100003	2014	Ecnomiohyla	miotympanum	Anura	-	Hylidae	Hylinae	Rheohyla	miotympanum	NT	Mexico	MX	MEX	Mesoamerica	2008	2009	-	-	-	-	Bd	field
Murrieta-Galindo et al., 2014	WOS:000336080100003	2014	Lithobates	berlandieri	Anura	-	Ranidae	-	Lithobates	berlandieri	LC	Mexico	MX	MEX	Mesoamerica	2008	2009	-	-	-	-	Bd	field
Murrieta-Galindo et al., 2014	WOS:000336080100003	2014	Lithobates	vaillanti	Anura	-	Ranidae	-	Lithobates	vaillanti	LC	Mexico	MX	MEX	Mesoamerica	2008	2009	-	-	-	-	noBd	field
Murrieta-Galindo et al., 2014	WOS:000336080100003	2014	Bolitoglossa	platydactyla	Caudata	-	Plethodontidae	Hemidactyliinae	Bolitoglossa	platydactyla	NT	Mexico	MX	MEX	Mesoamerica	2008	2009	-	-	-	-	Bd	field
Vredenburg et al., 2013	WOS:000319052700061	2013	Xenopus	laevis	Anura	-	Pipidae	-	Xenopus	laevis	LC	Uganda	UG	UGA	Sub-Saharan Africa	1901	2003	-	-	-	-	Bd	museum
Vredenburg et al., 2013	WOS:000319052700061	2013	Xenopus	borealis	Anura	-	Pipidae	-	Xenopus	borealis	LC	Uganda	UG	UGA	Sub-Saharan Africa	1901	2003	-	-	-	-	Bd	museum
Vredenburg et al., 2013	WOS:000319052700061	2013	Xenopus	laevis	Anura	-	Pipidae	-	Xenopus	laevis	LC	Kenya	KE	KEN	Sub-Saharan Africa	1901	2003	-	-	-	-	Bd	museum
Vredenburg et al., 2013	WOS:000319052700061	2013	Xenopus	borealis	Anura	-	Pipidae	-	Xenopus	borealis	LC	Kenya	KE	KEN	Sub-Saharan Africa	1901	2003	-	-	1934	-	Bd	museum
Vredenburg et al., 2013	WOS:000319052700061	2013	Xenopus	laevis	Anura	-	Pipidae	-	Xenopus	laevis	LC	United States of America	US	USA	North America	1901	2003	-	-	-	2001	Bd	museum
Voyles et al., 2012	WOS:000305345200035	2012	Rana	muscosa	Anura	-	Ranidae	-	Rana	muscosa	EN	United States of America	US	USA	North America	2004	2004	2004	2004	2004	2004	Bd	field
Sette et al., 2015	WOS:000366540600003	2015	Batrachoseps	attenuatus	Caudata	-	Plethodontidae	Hemidactyliinae	Batrachoseps	attenuatus	LC	United States of America	US	USA	North America	2013	2013	2013	2013	2013	2013	Bd	field
Sette et al., 2015	WOS:000366540600003	2015	Batrachoseps	attenuatus	Caudata	-	Plethodontidae	Hemidactyliinae	Batrachoseps	attenuatus	LC	United States of America	US	USA	North America	1940	2009	1940	2009	1967	2005	Bd	museum
Reeder et al., 2012	WOS:000302381500155	2012	Pseudacris	regilla	Anura	-	Hylidae	Acridinae	Pseudacris	regilla	LC	United States of America	US	USA	North America	2009	2009	2009	2009	2009	2009	Bd	field
Swei et al., 2011	WOS:000294125500018	2011	Bufotes	pewzowi_x_turanensis	-	-	-	-	-	-	-	Kyrgyzstan	KG	KGZ	West and Central Asia	2001	2009	2005	2005	2005	2005	Bd	field
Swei et al., 2011	WOS:000294125500018	2011	Bufotes	pewzowi	Anura	-	Bufonidae	-	Bufotes	pewzowi	LC	Kyrgyzstan	KG	KGZ	West and Central Asia	2001	2009	2005	2005	2005	2005	Bd	field
Swei et al., 2011	WOS:000294125500018	2011	Bufotes	turanensis	Anura	-	Bufonidae	-	Bufotes	turanensis	LC	Kyrgyzstan	KG	KGZ	West and Central Asia	2001	2009	2005	2005	2005	2005	Bd	field
Swei et al., 2011	WOS:000294125500018	2011	Leptolalax	sp.	-	-	-	-	-	-	-	Lao People's Democratic Republic	LA	LAO	South and Southeast Asia	2001	2009	2007	2007	2007	2007	Bd	field
Swei et al., 2011	WOS:000294125500018	2011	Odorrana	chloronota	Anura	-	Ranidae	-	Odorrana	chloronota	LC	Lao People's Democratic Republic	LA	LAO	South and Southeast Asia	2001	2009	2007	2007	2007	2007	Bd	field
Swei et al., 2011	WOS:000294125500018	2011	Philautus	sp.	-	-	-	-	-	-	-	Lao People's Democratic Republic	LA	LAO	South and Southeast Asia	2001	2009	2007	2007	2007	2007	Bd	field
Swei et al., 2011	WOS:000294125500018	2011	Philautus	sp.	-	-	-	-	-	-	-	Malaysia	MY	MYS	South and Southeast Asia	2001	2009	2006	2006	2006	2006	Bd	field
Swei et al., 2011	WOS:000294125500018	2011	Limnonectes	woodworthi	Anura	-	Dicroglossidae	Dicroglossinae	Limnonectes	woodworthi	LC	Philippines	PH	PHL	South and Southeast Asia	2001	2009	2006	2007	-	-	Bd	field
Swei et al., 2011	WOS:000294125500018	2011	Occidozyga	laevis	Anura	-	Dicroglossidae	Occidozyginae	Occidozyga	laevis	LC	Philippines	PH	PHL	South and Southeast Asia	2001	2009	2006	2007	-	-	Bd	field
Swei et al., 2011	WOS:000294125500018	2011	Hylarana	similis	Anura	-	Ranidae	-	Pulchrana	similis	LC	Philippines	PH	PHL	South and Southeast Asia	2001	2009	2006	2007	-	-	Bd	field
Swei et al., 2011	WOS:000294125500018	2011	Hyla	japonica	Anura	-	Hylidae	Hylinae	Dryophytes	japonicus	LC	Korea Republic of	KR	KOR	East Asia	2001	2009	2006	2006	2006	2006	Bd	field
Swei et al., 2011	WOS:000294125500018	2011	Hylarana	chalconota	Anura	-	Ranidae	-	Chalcorana	chalconota	LC	Indonesia	ID	IDN	South and Southeast Asia	2001	2009	2005	2005	2005	2005	Bd	field
Swei et al., 2011	WOS:000294125500018	2011	Limnonectes	sp.	-	-	-	-	-	-	-	Indonesia	ID	IDN	South and Southeast Asia	2001	2009	2005	2005	2005	2005	Bd	field
Swei et al., 2011	WOS:000294125500018	2011	Ingerophrynus	celebensis	Anura	-	Bufonidae	-	Ingerophrynus	celebensis	LC	Indonesia	ID	IDN	South and Southeast Asia	2001	2009	2005	2005	2005	2005	Bd	field
Swei et al., 2011	WOS:000294125500018	2011	Huia	masonii	Anura	-	Ranidae	-	Huia	masonii	LC	Indonesia	ID	IDN	South and Southeast Asia	2001	2009	-	-	-	-	Bd	field
Swei et al., 2011	WOS:000294125500018	2011	Chalcorana	macrops	Anura	-	Ranidae	-	Chalcorana	macrops	VU	Indonesia	ID	IDN	South and Southeast Asia	2001	2009	-	-	-	-	Bd	field
Swei et al., 2011	WOS:000294125500018	2011	Odorrana	hosii	Anura	-	Ranidae	-	Odorrana	hosii	LC	Indonesia	ID	IDN	South and Southeast Asia	2001	2009	-	-	-	-	Bd	field
Swei et al., 2011	WOS:000294125500018	2011	Limnonectes	kuhlii	Anura	-	Dicroglossidae	Dicroglossinae	Limnonectes	kuhlii	LC	Malaysia	MY	MYS	South and Southeast Asia	2001	2009	-	-	-	-	Bd	field
Swei et al., 2011	WOS:000294125500018	2011	Hylarana	luzonensis	Anura	-	Ranidae	-	Sanguirana	luzonensis	LC	Philippines	PH	PHL	South and Southeast Asia	2001	2009	2006	2007	-	-	Bd	field
Swei et al., 2011	WOS:000294125500018	2011	Bombina	orientalis	Anura	-	Bombinatoridae	-	Bombina	orientalis	LC	Korea Republic of	KR	KOR	East Asia	2001	2009	-	-	-	-	Bd	field
Swei et al., 2011	WOS:000294125500018	2011	Fejervarya	limnocharis	Anura	-	Dicroglossidae	Dicroglossinae	Fejervarya	limnocharis	LC	Sri Lanka	LK	LKA	South and Southeast Asia	2001	2009	-	-	-	-	Bd	field
Swei et al., 2011	WOS:000294125500018	2011	Indosylvirana	temporalis	Anura	-	Ranidae	-	Indosylvirana	temporalis	NT	Sri Lanka	LK	LKA	South and Southeast Asia	2001	2009	-	-	-	-	Bd	field
Swei et al., 2011	WOS:000294125500018	2011	Pseudophilautus	alto	Anura	-	Rhacophoridae	Rhacophorinae	Pseudophilautus	alto	EN	Sri Lanka	LK	LKA	South and Southeast Asia	2001	2009	-	-	-	-	Bd	field
Swei et al., 2011	WOS:000294125500018	2011	Pseudophilautus	silus	Anura	-	Rhacophoridae	Rhacophorinae	Pseudophilautus	silus	EN	Sri Lanka	LK	LKA	South and Southeast Asia	2001	2009	-	-	-	-	Bd	field
Swei et al., 2011	WOS:000294125500018	2011	Pseudophilautus	sordidus	Anura	-	Rhacophoridae	Rhacophorinae	Pseudophilautus	sordidus	NT	Sri Lanka	LK	LKA	South and Southeast Asia	2001	2009	-	-	-	-	Bd	field
Swei et al., 2011	WOS:000294125500018	2011	Taruga	eques	Anura	-	Rhacophoridae	Rhacophorinae	Taruga	eques	EN	Sri Lanka	LK	LKA	South and Southeast Asia	2001	2009	-	-	-	-	Bd	field
Swei et al., 2011	WOS:000294125500018	2011	Lankanectes	corrugatus	Anura	-	Nyctibatrachidae	Lankanectinae	Lankanectes	corrugatus	LC	Sri Lanka	LK	LKA	South and Southeast Asia	2001	2009	-	-	-	-	Bd	field
Swei et al., 2011	WOS:000294125500018	2011	Ophryophryne	-	-	-	-	-	-	-	-	Viet Nam	VN	VNM	South and Southeast Asia	2001	2009	-	-	-	-	Bd	field
Swei et al., 2011	WOS:000294125500018	2011	Raorchestes	gryllus	Anura	-	Rhacophoridae	Rhacophorinae	Raorchestes	gryllus	VU	Viet Nam	VN	VNM	South and Southeast Asia	2001	2009	-	-	-	-	Bd	field
Frias-Alvarez et al., 2008	WOS:000254756600004	2008	Agalychnis	moreletii	Anura	-	Phyllomedusidae	-	Agalychnis	moreletii	LC	Mexico	MX	MEX	Mesoamerica	2005	2006	2006	2006	2006	2006	Bd	field
Frias-Alvarez et al., 2008	WOS:000254756600004	2008	Ambystoma	altamirani	Caudata	-	Ambystomatidae	-	Ambystoma	altamirani	EN	Mexico	MX	MEX	Mesoamerica	2005	2006	2005	2005	2005	2005	Bd	field
Frias-Alvarez et al., 2008	WOS:000254756600004	2008	Ambystoma	granulosum	Caudata	-	Ambystomatidae	-	Ambystoma	granulosum	CR	Mexico	MX	MEX	Mesoamerica	2005	2006	2005	2005	2005	2005	Bd	field
Frias-Alvarez et al., 2008	WOS:000254756600004	2008	Ambystoma	mexicanum	Caudata	-	Ambystomatidae	-	Ambystoma	mexicanum	CR	Mexico	MX	MEX	Mesoamerica	2006	2006	2006	2006	-	-	noBd	field
Frias-Alvarez et al., 2008	WOS:000254756600004	2008	Ambystoma	rivulare	Caudata	-	Ambystomatidae	-	Ambystoma	rivulare	DD	Mexico	MX	MEX	Mesoamerica	2005	2006	2005	2005	2005	2005	Bd	field
Frias-Alvarez et al., 2008	WOS:000254756600004	2008	Ambystoma	taylori	Caudata	-	Ambystomatidae	-	Ambystoma	taylori	CR	Mexico	MX	MEX	Mesoamerica	2005	2006	2005	2005	-	-	noBd	field
Frias-Alvarez et al., 2008	WOS:000254756600004	2008	Ambystoma	velasci	Caudata	-	Ambystomatidae	-	Ambystoma	velasci	LC	Mexico	MX	MEX	Mesoamerica	2005	2006	2005	2005	2005	2005	Bd	field
Frias-Alvarez et al., 2008	WOS:000254756600004	2008	Bufo	marinus	Anura	-	Bufonidae	-	Rhinella	marina	LC	Mexico	MX	MEX	Mesoamerica	2005	2006	2005	2005	-	-	noBd	field
Frias-Alvarez et al., 2008	WOS:000254756600004	2008	Eleutherodactylus	sp.	-	-	-	-	-	-	-	Mexico	MX	MEX	Mesoamerica	2005	2006	2005	2005	-	-	noBd	field
Frias-Alvarez et al., 2008	WOS:000254756600004	2008	Exerodonta	melanomma	Anura	-	Hylidae	Hylinae	Exerodonta	melanomma	VU	Mexico	MX	MEX	Mesoamerica	2005	2006	2005	2005	2005	2005	Bd	field
Frias-Alvarez et al., 2008	WOS:000254756600004	2008	Hyalinobatrachium	fleischmanni	Anura	-	Centrolenidae	Hyalinobatrachinae	Hyalinobatrachium	fleischmanni	LC	Mexico	MX	MEX	Mesoamerica	2005	2006	2006	2006	-	-	noBd	field
Frias-Alvarez et al., 2008	WOS:000254756600004	2008	Hyla	arenicolor	Anura	-	Hylidae	Hylinae	Dryophytes	arenicolor	LC	Mexico	MX	MEX	Mesoamerica	2005	2006	2006	2006	-	-	noBd	field
Frias-Alvarez et al., 2008	WOS:000254756600004	2008	Hyla	euphorbiacea	Anura	-	Hylidae	Hylinae	Dryophytes	euphorbiaceus	NT	Mexico	MX	MEX	Mesoamerica	2005	2006	2005	2005	2005	2005	Bd	field
Frias-Alvarez et al., 2008	WOS:000254756600004	2008	Hyla	eximia	Anura	-	Hylidae	Hylinae	Dryophytes	eximius	LC	Mexico	MX	MEX	Mesoamerica	2005	2006	2005	2005	2005	2005	Bd	field
Frias-Alvarez et al., 2008	WOS:000254756600004	2008	Leptodactylus	melanotus	Anura	-	Leptodactylidae	Leptodactylinae	Leptodactylus	melanonotus	LC	Mexico	MX	MEX	Mesoamerica	2005	2006	2005	2005	-	-	noBd	field
Frias-Alvarez et al., 2008	WOS:000254756600004	2008	Plectrohyla	pentheter	Anura	-	Hylidae	Hylinae	Sarcohyla	pentheter	EN	Mexico	MX	MEX	Mesoamerica	2005	2006	2006	2006	-	-	noBd	field
Frias-Alvarez et al., 2008	WOS:000254756600004	2008	Pseudacris	cadaverina	Anura	-	Hylidae	Acridinae	Pseudacris	cadaverina	LC	Mexico	MX	MEX	Mesoamerica	2005	2006	2006	2006	-	-	noBd	field
Frias-Alvarez et al., 2008	WOS:000254756600004	2008	Pseudacris	regilla	Anura	-	Hylidae	Acridinae	Pseudacris	regilla	LC	Mexico	MX	MEX	Mesoamerica	2005	2006	2006	2006	-	-	noBd	field
Frias-Alvarez et al., 2008	WOS:000254756600004	2008	Ptchohyla	leonhardschultzei	Anura	-	Hylidae	Hylinae	Ptychohyla	leonhardschultzei	EN	Mexico	MX	MEX	Mesoamerica	2005	2006	2006	2006	-	-	noBd	field
Frias-Alvarez et al., 2008	WOS:000254756600004	2008	Rana	megapoda	Anura	-	Ranidae	-	Lithobates	megapoda	VU	Mexico	MX	MEX	Mesoamerica	2005	2006	2005	2005	2005	2005	Bd	field
Frias-Alvarez et al., 2008	WOS:000254756600004	2008	Rana	montezumae	Anura	-	Ranidae	-	Lithobates	montezumae	LC	Mexico	MX	MEX	Mesoamerica	2005	2006	2005	2005	2005	2005	Bd	field
Frias-Alvarez et al., 2008	WOS:000254756600004	2008	Rana	neovolcanica	Anura	-	Ranidae	-	Lithobates	neovolcanicus	NT	Mexico	MX	MEX	Mesoamerica	2005	2006	2005	2005	2005	2005	Bd	field
Frias-Alvarez et al., 2008	WOS:000254756600004	2008	Rana	sp.	-	-	-	-	-	-	-	Mexico	MX	MEX	Mesoamerica	2005	2006	2005	2005	-	-	noBd	field
Frias-Alvarez et al., 2008	WOS:000254756600004	2008	Rana	spectabilis	Anura	-	Ranidae	-	Lithobates	spectabilis	LC	Mexico	MX	MEX	Mesoamerica	2005	2006	2005	2005	2005	2005	Bd	field
Frias-Alvarez et al., 2008	WOS:000254756600004	2008	Rana	vaillanti	Anura	-	Ranidae	-	Lithobates	vaillanti	LC	Mexico	MX	MEX	Mesoamerica	2005	2006	2005	2005	-	-	noBd	field
Frias-Alvarez et al., 2008	WOS:000254756600004	2008	Rana	zweifeli	Anura	-	Ranidae	-	Lithobates	zweifeli	LC	Mexico	MX	MEX	Mesoamerica	2005	2006	2006	2006	-	-	noBd	field
Frias-Alvarez et al., 2008	WOS:000254756600004	2008	Smilisca	baudinii	Anura	-	Hylidae	Hylinae	Smilisca	baudinii	LC	Mexico	MX	MEX	Mesoamerica	2005	2006	2005	2006	-	-	noBd	field
Woodhams et al., 2007	WOS:000249256100010	2007	Rana	muscosa	Anura	-	Ranidae	-	Rana	muscosa	EN	United States of America	US	USA	North America	2004	2005	-	-	-	-	Bd	field
Jenkinson et al., 2016	WOS:000378942200004	2016	Hylodes	cardosoi	Anura	-	Hylodidae	-	Hylodes	cardosoi	LC	Brazil	BR	BRA	South America	2010	2014	-	-	2011	2014	Bd	field
Jenkinson et al., 2016	WOS:000378942200004	2016	Hypsiboas	faber	Anura	-	Hylidae	Cophomantinae	Boana	faber	LC	Brazil	BR	BRA	South America	2010	2014	-	-	2011	2013	Bd	field
Jenkinson et al., 2016	WOS:000378942200004	2016	Hypsiboas	albopunctatus	Anura	-	Hylidae	Cophomantinae	Boana	albopunctata	LC	Brazil	BR	BRA	South America	2010	2014	-	-	2011	2011	Bd	field
Jenkinson et al., 2016	WOS:000378942200004	2016	Hylodes	phyllodes	Anura	-	Hylodidae	-	Hylodes	phyllodes	LC	Brazil	BR	BRA	South America	2010	2014	-	-	2012	2013	Bd	field
Jenkinson et al., 2016	WOS:000378942200004	2016	Bokermannohyla	hylax	Anura	-	Hylidae	Cophomantinae	Bokermannohyla	hylax	LC	Brazil	BR	BRA	South America	2010	2014	-	-	2013	2014	Bd	field
Jenkinson et al., 2016	WOS:000378942200004	2016	Hylodes	meridionalis	Anura	-	Hylodidae	-	Hylodes	meridionalis	LC	Brazil	BR	BRA	South America	2010	2014	-	-	2013	2013	Bd	field
Jenkinson et al., 2016	WOS:000378942200004	2016	Hylodes	japi	Anura	-	Hylodidae	-	Hylodes	japi	-	Brazil	BR	BRA	South America	2010	2014	-	-	2010	2013	Bd	field
Jenkinson et al., 2016	WOS:000378942200004	2016	Scinax	fuscovarius	Anura	-	Hylidae	Scinaxinae	Scinax	fuscovarius	LC	Brazil	BR	BRA	South America	2010	2014	-	-	2014	2014	Bd	field
Jenkinson et al., 2016	WOS:000378942200004	2016	Rana	catesbeianus	Anura	-	Ranidae	-	Lithobates	catesbeianus	LC	Brazil	BR	BRA	South America	2010	2014	-	-	2014	2014	Bd	field
Jenkinson et al., 2016	WOS:000378942200004	2016	Dendropsophus	minutus	Anura	-	Hylidae	Dendropsophinae	Dendropsophus	minutus	LC	Brazil	BR	BRA	South America	2010	2014	-	-	2014	2014	Bd	field
Jenkinson et al., 2016	WOS:000378942200004	2016	Crossodactylus	schmidti	Anura	-	Hylodidae	-	Crossodactylus	schmidti	NT	Brazil	BR	BRA	South America	2010	2014	-	-	2014	2014	Bd	field
Jenkinson et al., 2016	WOS:000378942200004	2016	Aplastodiscus	sp.	-	-	-	-	-	-	-	Brazil	BR	BRA	South America	2010	2014	-	-	2013	2014	Bd	field
Jenkinson et al., 2016	WOS:000378942200004	2016	Bokermannohyla	sp.	-	-	-	-	-	-	-	Brazil	BR	BRA	South America	2010	2014	-	-	2013	2014	Bd	field
Jenkinson et al., 2016	WOS:000378942200004	2016	Phyllomedusa	sp.	-	-	-	-	-	-	-	Brazil	BR	BRA	South America	2010	2014	-	-	2014	2014	Bd	field
Lambertini et al., 2016	WOS:000373539100003	2016	Hylodes	phyllodes	Anura	-	Hylodidae	-	Hylodes	phyllodes	LC	Brazil	BR	BRA	South America	2012	2013	-	-	-	-	Bd	field
Preuss et al., 2016	WOS:000374881300009	2016	Rhinella	icterica	Anura	-	Bufonidae	-	Rhinella	icterica	LC	Brazil	BR	BRA	South America	2012	2013	-	-	-	-	Bd	field
Preuss et al., 2016	WOS:000374881300009	2016	Aplastodiscus	perviridis	Anura	-	Hylidae	Cophomantinae	Aplastodiscus	perviridis	LC	Brazil	BR	BRA	South America	2012	2013	-	-	-	-	Bd	field
Preuss et al., 2016	WOS:000374881300009	2016	Dendropsophus	minutus	Anura	-	Hylidae	Dendropsophinae	Dendropsophus	minutus	LC	Brazil	BR	BRA	South America	2012	2013	-	-	-	-	Bd	field
Preuss et al., 2016	WOS:000374881300009	2016	Hypsiboas	faber	Anura	-	Hylidae	Cophomantinae	Boana	faber	LC	Brazil	BR	BRA	South America	2012	2013	-	-	-	-	Bd	field
Preuss et al., 2016	WOS:000374881300009	2016	Hypsiboas	curupi	Anura	-	Hylidae	Cophomantinae	Boana	curupi	LC	Brazil	BR	BRA	South America	2012	2013	-	-	-	-	Bd	field
Preuss et al., 2016	WOS:000374881300009	2016	Phyllomedusa	tetraploidea	Anura	-	Phyllomedusidae	-	Phyllomedusa	tetraploidea	LC	Brazil	BR	BRA	South America	2012	2013	-	-	-	-	Bd	field
Preuss et al., 2016	WOS:000374881300009	2016	Scinax	aromothyella	Anura	-	Hylidae	Scinaxinae	Ololygon	aromothyella	DD	Brazil	BR	BRA	South America	2012	2013	-	-	-	-	noBd	field
Preuss et al., 2016	WOS:000374881300009	2016	Scinax	fuscovarius	Anura	-	Hylidae	Scinaxinae	Scinax	fuscovarius	LC	Brazil	BR	BRA	South America	2012	2013	-	-	-	-	Bd	field
Preuss et al., 2016	WOS:000374881300009	2016	Crossodactylus	schmidti	Anura	-	Hylodidae	-	Crossodactylus	schmidti	NT	Brazil	BR	BRA	South America	2012	2013	-	-	-	-	Bd	field
Preuss et al., 2016	WOS:000374881300009	2016	Leptodactylus	latrans	Anura	-	Leptodactylidae	Leptodactylinae	Leptodactylus	latrans	LC	Brazil	BR	BRA	South America	2012	2013	-	-	-	-	Bd	field
Preuss et al., 2016	WOS:000374881300009	2016	Physalaemus	plaumanni	Anura	-	Leptodactylidae	Leptodactylinae	Leptodactylus	plaumanni	LC	Brazil	BR	BRA	South America	2012	2013	-	-	-	-	noBd	field
Preuss et al., 2016	WOS:000374881300009	2016	Physalaemus	cuvieri	Anura	-	Leptodactylidae	Leiuperinae	Physalaemus	cuvieri	LC	Brazil	BR	BRA	South America	2012	2013	-	-	-	-	Bd	field
Preuss et al., 2016	WOS:000374881300009	2016	Proceratophrys	bigibbosa	Anura	-	Odontophrynidae	-	Proceratophrys	bigibbosa	NT	Brazil	BR	BRA	South America	2012	2013	-	-	-	-	Bd	field
Preuss et al., 2016	WOS:000374881300009	2016	Physalaemus	sp.aff.gracilis	Anura	-	Leptodactylidae	Leiuperinae	Physalaemus	gracilis	LC	Brazil	BR	BRA	South America	2012	2013	-	-	-	-	Bd	field
Ruggeri et al., 2015	WOS:000358162300018	2015	Hylodes	asper	Anura	-	Hylodidae	-	Hylodes	asper	LC	Brazil	BR	BRA	South America	2007	2008	2007	2008	2007	2008	Bd	field
Ruggeri et al., 2015	WOS:000358162300018	2015	Hylodes	phyllodes	Anura	-	Hylodidae	-	Hylodes	phyllodes	LC	Brazil	BR	BRA	South America	2007	2008	2007	2008	2007	2008	Bd	field
Ruggeri et al., 2015	WOS:000358162300018	2015	Cycloramphus	boraceiensis	Anura	-	Cycloramphidae	-	Cycloramphus	boraceiensis	LC	Brazil	BR	BRA	South America	2007	2008	2007	2008	2007	2008	Bd	field
Valencia-Aguilar et al., 2015	WOS:000355149700005	2015	Frostius	pernambucensis	Anura	-	Bufonidae	-	Frostius	pernambucensis	LC	Brazil	BR	BRA	South America	2010	2014	-	-	-	-	Bd	field
Valencia-Aguilar et al., 2015	WOS:000355149700005	2015	Rhinella	crucifer	Anura	-	Bufonidae	-	Rhinella	crucifer	LC	Brazil	BR	BRA	South America	2010	2014	-	-	-	-	Bd	field
Valencia-Aguilar et al., 2015	WOS:000355149700005	2015	Rhinella	hoogmoedi	Anura	-	Bufonidae	-	Rhinella	hoogmoedi	LC	Brazil	BR	BRA	South America	2010	2014	-	-	-	-	noBd	field
Valencia-Aguilar et al., 2015	WOS:000355149700005	2015	Pristimantis	vinhai	Anura	-	Craugastoridae	Ceuthomantinae	Pristimantis	vinhai	LC	Brazil	BR	BRA	South America	2010	2014	2010	2010	2010	2010	Bd	field
Valencia-Aguilar et al., 2015	WOS:000355149700005	2015	Pristimantis	ramagii	Anura	-	Craugastoridae	Ceuthomantinae	Pristimantis	ramagii	LC	Brazil	BR	BRA	South America	2010	2014	-	-	-	-	Bd	field
Valencia-Aguilar et al., 2015	WOS:000355149700005	2015	Adelphobates	galactonotus	Anura	Dendrobatoidea	Dendrobatidae	Dendrobatinae	Adelphobates	galactonotus	LC	Brazil	BR	BRA	South America	2010	2014	2013	2013	2013	2013	Bd	field
Valencia-Aguilar et al., 2015	WOS:000355149700005	2015	Gastrotheca	sp.	-	-	-	-	-	-	-	Brazil	BR	BRA	South America	2010	2014	-	-	-	-	noBd	field
Valencia-Aguilar et al., 2015	WOS:000355149700005	2015	Aplastodiscus	sibilatus	Anura	-	Hylidae	Cophomantinae	Aplastodiscus	sibilatus	DD	Brazil	BR	BRA	South America	2010	2014	-	-	-	-	noBd	field
Valencia-Aguilar et al., 2015	WOS:000355149700005	2015	Dendropsophus	minutus	Anura	-	Hylidae	Dendropsophinae	Dendropsophus	minutus	LC	Brazil	BR	BRA	South America	2010	2014	-	-	-	-	Bd	field
Valencia-Aguilar et al., 2015	WOS:000355149700005	2015	Hypsiboas	albomarginatus	Anura	-	Hylidae	Cophomantinae	Boana	albomarginata	LC	Brazil	BR	BRA	South America	2010	2014	-	-	-	-	Bd	field
Valencia-Aguilar et al., 2015	WOS:000355149700005	2015	Hypsiboas	crepitans	Anura	-	Hylidae	Cophomantinae	Boana	crepitans	LC	Brazil	BR	BRA	South America	2010	2014	-	-	-	-	Bd	field
Valencia-Aguilar et al., 2015	WOS:000355149700005	2015	Hypsiboas	exastis	Anura	-	Hylidae	Cophomantinae	Boana	exastis	DD	Brazil	BR	BRA	South America	2010	2014	-	-	-	-	Bd	field
Valencia-Aguilar et al., 2015	WOS:000355149700005	2015	Hypsiboas	semilineatuss	Anura	-	Hylidae	Cophomantinae	Boana	semilineata	LC	Brazil	BR	BRA	South America	2010	2014	-	-	-	-	noBd	field
Valencia-Aguilar et al., 2015	WOS:000355149700005	2015	Phyllodytes	cf.acuminatus	Anura	-	Hylidae	Lophyohylinae	Phyllodytes	acuminatus	LC	Brazil	BR	BRA	South America	2010	2014	-	-	-	-	Bd	field
Valencia-Aguilar et al., 2015	WOS:000355149700005	2015	Phyllodytes	cf.edelmoi	Anura	-	Hylidae	Lophyohylinae	Phyllodytes	edelmoi	DD	Brazil	BR	BRA	South America	2010	2014	-	-	-	-	Bd	field
Valencia-Aguilar et al., 2015	WOS:000355149700005	2015	Phyllodytes	gyrinaethes	Anura	-	Hylidae	Lophyohylinae	Phyllodytes	gyrinaethes	DD	Brazil	BR	BRA	South America	2010	2014	-	-	-	-	Bd	field
Valencia-Aguilar et al., 2015	WOS:000355149700005	2015	Phyllodytes	tuberculosus	Anura	-	Hylidae	Lophyohylinae	Phyllodytes	tuberculosus	DD	Brazil	BR	BRA	South America	2010	2014	-	-	-	-	Bd	field
Valencia-Aguilar et al., 2015	WOS:000355149700005	2015	Phyllomedusa	nordestina	Anura	-	Phyllomedusidae	-	Pithecopus	nordestinus	DD	Brazil	BR	BRA	South America	2010	2014	-	-	-	-	Bd	field
Valencia-Aguilar et al., 2015	WOS:000355149700005	2015	Scinax	eurydice	Anura	-	Hylidae	Scinaxinae	Scinax	eurydice	LC	Brazil	BR	BRA	South America	2010	2014	2010	2010	2010	2010	Bd	field
Valencia-Aguilar et al., 2015	WOS:000355149700005	2015	Scinax	nebulosus	Anura	-	Hylidae	Scinaxinae	Scinax	nebulosus	LC	Brazil	BR	BRA	South America	2010	2014	-	-	-	-	Bd	field
Valencia-Aguilar et al., 2015	WOS:000355149700005	2015	Scinax	pachycrus	Anura	-	Hylidae	Scinaxinae	Scinax	pachycrus	LC	Brazil	BR	BRA	South America	2010	2014	-	-	-	-	Bd	field
Valencia-Aguilar et al., 2015	WOS:000355149700005	2015	Crossodactylus	dantei	Anura	-	Hylodidae	-	Crossodactylus	dantei	DD	Brazil	BR	BRA	South America	2010	2014	-	-	-	-	Bd	field
Valencia-Aguilar et al., 2015	WOS:000355149700005	2015	Physalaemus	cf.cuvieri	Anura	-	Leptodactylidae	Leiuperinae	Physalaemus	cuvieri	LC	Brazil	BR	BRA	South America	2010	2014	-	-	-	-	Bd	field
Valencia-Aguilar et al., 2015	WOS:000355149700005	2015	Leptodactylus	natalensis	Anura	-	Leptodactylidae	Leptodactylinae	Leptodactylus	natalensis	LC	Brazil	BR	BRA	South America	2010	2014	-	-	-	-	noBd	field
Valencia-Aguilar et al., 2015	WOS:000355149700005	2015	Leptodactylus	cf.mystaceus	Anura	-	Leptodactylidae	Leptodactylinae	Leptodactylus	mystaceus	LC	Brazil	BR	BRA	South America	2010	2014	-	-	-	-	Bd	field
Valencia-Aguilar et al., 2015	WOS:000355149700005	2015	Proceratophrys	renalis	Anura	-	Odontophrynidae	-	Proceratophrys	renalis	-	Brazil	BR	BRA	South America	2010	2014	-	-	-	-	Bd	field
Vieira et al., 2013	WOS:000319986800020	2013	Hylodes	ornatus	Anura	-	Hylodidae	-	Hylodes	ornatus	LC	Brazil	BR	BRA	South America	2009	2010	2010	2010	2010	2010	Bd	field
Vieira et al., 2013	WOS:000319986800020	2013	Rana	catesbeianus	Anura	-	Ranidae	-	Lithobates	catesbeianus	LC	United States of America	US	USA	North America	2009	2010	2009	2009	2009	2009	Bd	field
Gruendler et al., 2012	WOS:000299419800001	2012	Bokermannohyla	hylax	Anura	-	Hylidae	Cophomantinae	Bokermannohyla	hylax	LC	Brazil	BR	BRA	South America	2006	2007	-	-	-	-	Bd	field
Gruendler et al., 2012	WOS:000299419800001	2012	Cycloramphus	boraceiensis	Anura	-	Cycloramphidae	-	Cycloramphus	boraceiensis	LC	Brazil	BR	BRA	South America	2006	2007	-	-	-	-	Bd	field
Gruendler et al., 2012	WOS:000299419800001	2012	Dendropsophus	berthalutzae	Anura	-	Hylidae	Dendropsophinae	Dendropsophus	berthalutzae	LC	Brazil	BR	BRA	South America	2006	2007	-	-	-	-	noBd	field
Gruendler et al., 2012	WOS:000299419800001	2012	Haddadus	binotatus	Anura	-	Craugastoridae	Craugastorinae	Haddadus	binotatus	LC	Brazil	BR	BRA	South America	2006	2007	-	-	-	-	Bd	field
Gruendler et al., 2012	WOS:000299419800001	2012	Hylodes	asper	Anura	-	Hylodidae	-	Hylodes	asper	LC	Brazil	BR	BRA	South America	2006	2007	-	-	-	-	Bd	field
Gruendler et al., 2012	WOS:000299419800001	2012	Hylodes	phyllodes	Anura	-	Hylodidae	-	Hylodes	phyllodes	LC	Brazil	BR	BRA	South America	2006	2007	-	-	-	-	Bd	field
Gruendler et al., 2012	WOS:000299419800001	2012	Hypsiboas	albomarginatus	Anura	-	Hylidae	Cophomantinae	Boana	albomarginata	LC	Brazil	BR	BRA	South America	2006	2007	-	-	-	-	noBd	field
Gruendler et al., 2012	WOS:000299419800001	2012	Adenomera	marmorata	Anura	-	Leptodactylidae	Leptodactylinae	Adenomera	marmorata	LC	Brazil	BR	BRA	South America	2006	2007	-	-	-	-	Bd	field
Gruendler et al., 2012	WOS:000299419800001	2012	Scinax	hayii	Anura	-	Hylidae	Scinaxinae	Scinax	hayii	LC	Brazil	BR	BRA	South America	2006	2007	-	-	-	-	Bd	field
Gruendler et al., 2012	WOS:000299419800001	2012	Toropa	taophora	Anura	-	Cycloramphidae	-	Thoropa	taophora	-	Brazil	BR	BRA	South America	2006	2007	-	-	-	-	noBd	field
Gruendler et al., 2012	WOS:000299419800001	2012	Aplastodiscus	leucopygius	Anura	-	Hyperoliidae	-	Cryptothylax	minutus	DD	Brazil	BR	BRA	South America	2006	2007	-	-	-	-	Bd	field
Gruendler et al., 2012	WOS:000299419800001	2012	Bokermannohyla	circumdata	Anura	-	Hylidae	Cophomantinae	Bokermannohyla	circumdata	LC	Brazil	BR	BRA	South America	2006	2007	-	-	-	-	Bd	field
Gruendler et al., 2012	WOS:000299419800001	2012	Bokermannohyla	hylax	Anura	-	Hylidae	Cophomantinae	Bokermannohyla	hylax	LC	Brazil	BR	BRA	South America	2006	2007	-	-	-	-	Bd	field
Gruendler et al., 2012	WOS:000299419800001	2012	Dendropsophus	microps	Anura	-	Hylidae	Dendropsophinae	Dendropsophus	microps	LC	Brazil	BR	BRA	South America	2006	2007	-	-	-	-	Bd	field
Gruendler et al., 2012	WOS:000299419800001	2012	Dendropsophus	minutus	Anura	-	Hylidae	Dendropsophinae	Dendropsophus	minutus	LC	Brazil	BR	BRA	South America	2006	2007	-	-	-	-	Bd	field
Gruendler et al., 2012	WOS:000299419800001	2012	Fritziana	ohausi	Anura	-	Hemiphractidae	Hemiphractinae	Fritziana	ohausi	LC	Brazil	BR	BRA	South America	2006	2007	-	-	-	-	Bd	field
Gruendler et al., 2012	WOS:000299419800001	2012	Hypsiboas	faber	Anura	-	Hylidae	Cophomantinae	Boana	faber	LC	Brazil	BR	BRA	South America	2006	2007	-	-	-	-	Bd	field
Gruendler et al., 2012	WOS:000299419800001	2012	Hypsiboas	pardalis	Anura	-	Hylidae	Cophomantinae	Boana	pardalis	LC	Brazil	BR	BRA	South America	2006	2007	-	-	-	-	Bd	field
Gruendler et al., 2012	WOS:000299419800001	2012	Hypsiboas	polytaenius	Anura	-	Hylidae	Cophomantinae	Boana	polytaenia	LC	Brazil	BR	BRA	South America	2006	2007	-	-	-	-	noBd	field
Gruendler et al., 2012	WOS:000299419800001	2012	Ischnocnema	guentheri	Anura	-	Brachycephalidae	-	Ischnocnema	guentheri	LC	Brazil	BR	BRA	South America	2006	2007	-	-	-	-	Bd	field
Gruendler et al., 2012	WOS:000299419800001	2012	Aplastodiscus	callipygius	Anura	-	Hylidae	Cophomantinae	Aplastodiscus	albosignatus	LC	Brazil	BR	BRA	South America	2006	2007	-	-	-	-	Bd	field
Gruendler et al., 2012	WOS:000299419800001	2012	Aplastodiscus	perviridis	Anura	-	Hylidae	Cophomantinae	Aplastodiscus	perviridis	LC	Brazil	BR	BRA	South America	2006	2007	-	-	-	-	Bd	field
Gruendler et al., 2012	WOS:000299419800001	2012	Bokermannohyla	luctuosa	Anura	-	Hylidae	Cophomantinae	Bokermannohyla	luctuosa	LC	Brazil	BR	BRA	South America	2006	2007	-	-	-	-	Bd	field
Gruendler et al., 2012	WOS:000299419800001	2012	Hylodes	magalhaesi	Anura	-	Hylodidae	-	Hylodes	magalhaesi	DD	Brazil	BR	BRA	South America	2006	2007	-	-	-	-	Bd	field
Gruendler et al., 2012	WOS:000299419800001	2012	Hypsiboas	latistriatus	Anura	-	Hylidae	Cophomantinae	Boana	latistriata	DD	Brazil	BR	BRA	South America	2006	2007	-	-	-	-	Bd	field
Gruendler et al., 2012	WOS:000299419800001	2012	Hypsiboas	prasinus	Anura	-	Hylidae	Cophomantinae	Boana	prasina	LC	Brazil	BR	BRA	South America	2006	2007	-	-	-	-	Bd	field
Savage and Zamudio, 2016	WOS:000375732500014	2016	Lithobates	yavapaiensis	Anura	-	Ranidae	-	Lithobates	yavapaiensis	LC	United States of America	US	USA	North America	2007	2011	2007	2011	-	-	Bd	field
Savage et al., 2015	WOS:000356682200005	2015	Lithobates	yavapaiensis	Anura	-	Ranidae	-	Lithobates	yavapaiensis	LC	United States of America	US	USA	North America	2006	2011	2006	2011	-	-	Bd	field
Longo et al., 2015	WOS:000377966100001	2015	Lithobates	yavapaiensis	Anura	-	Ranidae	-	Lithobates	yavapaiensis	LC	United States of America	US	USA	North America	2008	2009	2008	2009	2008	2009	Bd	field
Longo et al., 2015	WOS:000377966100001	2015	Eleutherodactylus	coqui	Anura	-	Eleutherodactylidae	Eleutherodactylinae	Eleutherodactylus	coqui	LC	Puerto Rico	PR	PRI	Caribbean Islands	2011	2011	2011	2011	2011	2011	Bd	field
Lenker et al., 2014	WOS:000341569100006	2014	Lithobates	catesbeianus	Anura	-	Ranidae	-	Lithobates	catesbeianus	LC	United States of America	US	USA	North America	2011	2011	2011	2011	2011	2011	Bd	field
Lenker et al., 2014	WOS:000341569100006	2014	Lithobates	clamitans	Anura	-	Ranidae	-	Lithobates	clamitans	LC	United States of America	US	USA	North America	2011	2011	2011	2011	2011	2011	Bd	field
Lenker et al., 2014	WOS:000341569100006	2014	Lithobates	palustris	Anura	-	Ranidae	-	Lithobates	palustris	LC	United States of America	US	USA	North America	2011	2011	2011	2011	2011	2011	noBd	field
Lenker et al., 2014	WOS:000341569100006	2014	Lithobates	sylvatica	Anura	-	Ranidae	-	Lithobates	sylvaticus	LC	United States of America	US	USA	North America	2011	2011	2011	2011	2011	2011	Bd	field
Lenker et al., 2014	WOS:000341569100006	2014	Lithobates	pipiens	Anura	-	Ranidae	-	Lithobates	pipiens	LC	United States of America	US	USA	North America	2011	2011	2011	2011	2011	2011	Bd	field
Lenker et al., 2014	WOS:000341569100006	2014	Lithobates	septentrionalis	Anura	-	Ranidae	-	Lithobates	septentrionalis	LC	United States of America	US	USA	North America	2011	2011	2011	2011	2011	2011	Bd	field
Lenker et al., 2014	WOS:000341569100006	2014	Ambystoma	jeffersonianum	Caudata	-	Ambystomatidae	-	Ambystoma	jeffersonianum	LC	United States of America	US	USA	North America	2011	2011	2011	2011	2011	2011	Bd	field
Lenker et al., 2014	WOS:000341569100006	2014	Ambystoma	maculatum	Caudata	-	Ambystomatidae	-	Ambystoma	maculatum	LC	United States of America	US	USA	North America	2011	2011	2011	2011	2011	2011	Bd	field
Lenker et al., 2014	WOS:000341569100006	2014	Anaxyrus	americanus	Anura	-	Bufonidae	-	Anaxyrus	americanus	LC	United States of America	US	USA	North America	2011	2011	2011	2011	2011	2011	noBd	field
Lenker et al., 2014	WOS:000341569100006	2014	Notopthalmus	viridescens	Caudata	-	Salamandridae	Pleurodelinae	Notophthalmus	viridescens	LC	United States of America	US	USA	North America	2011	2011	2011	2011	2011	2011	Bd	field
Lenker et al., 2014	WOS:000341569100006	2014	Plethodon	cinereus	Caudata	-	Plethodontidae	Plethodontinae	Plethodon	cinereus	LC	United States of America	US	USA	North America	2011	2011	2011	2011	2011	2011	Bd	field
Lenker et al., 2014	WOS:000341569100006	2014	Pseudacris	crucifer	Anura	-	Hylidae	Acridinae	Pseudacris	crucifer	LC	United States of America	US	USA	North America	2011	2011	2011	2011	2011	2011	Bd	field
Lenker et al., 2014	WOS:000341569100006	2014	Hyla	versicolor	Anura	-	Hylidae	Hylinae	Dryophytes	versicolor	LC	United States of America	US	USA	North America	2011	2011	2011	2011	2011	2011	Bd	field
Guayasamin et al., 2014	WOS:000355658600007	2014	Centrolene	ballux	Anura	-	Centrolenidae	Centroleninae	Centrolene	ballux	EN	Ecuador	EC	ECU	South America	2012	2013	2012	2013	2012	2013	Bd	field
Guayasamin et al., 2014	WOS:000355658600007	2014	Centrolene	heloderma	Anura	-	Centrolenidae	Centroleninae	Centrolene	heloderma	VU	Ecuador	EC	ECU	South America	2012	2013	2012	2013	2012	2012	Bd	field
Guayasamin et al., 2014	WOS:000355658600007	2014	Centrolene	lynchi	Anura	-	Centrolenidae	Centroleninae	Centrolene	lynchi	EN	Ecuador	EC	ECU	South America	2012	2013	2012	2013	2012	2013	Bd	field
Guayasamin et al., 2014	WOS:000355658600007	2014	Centrolene	peristictum	Anura	-	Centrolenidae	Centroleninae	Centrolene	peristictum	LC	Ecuador	EC	ECU	South America	2012	2013	2012	2013	2012	2013	Bd	field
Guayasamin et al., 2014	WOS:000355658600007	2014	Nymphargus	grandisonae	Anura	-	Centrolenidae	Centroleninae	Nymphargus	grandisonae	LC	Ecuador	EC	ECU	South America	2012	2013	2012	2012	2012	2012	Bd	field
Guayasamin et al., 2014	WOS:000355658600007	2014	Nymphargus	griffithsi	Anura	-	Centrolenidae	Centroleninae	Nymphargus	griffithsi	LC	Ecuador	EC	ECU	South America	2012	2013	2012	2013	-	-	noBd	field
Guayasamin et al., 2014	WOS:000355658600007	2014	Nymphargus	lasgralarias	Anura	-	Centrolenidae	Centroleninae	Nymphargus	lasgralarias	-	Ecuador	EC	ECU	South America	2012	2013	2012	2013	2012	2013	Bd	field
Guayasamin et al., 2014	WOS:000355658600007	2014	Dendropsophus	carnifex	Anura	-	Hylidae	Dendropsophinae	Dendropsophus	carnifex	LC	Ecuador	EC	ECU	South America	2012	2013	2012	2012	2012	2012	Bd	field
Guayasamin et al., 2014	WOS:000355658600007	2014	Hyloscirtus	alytolylax	Anura	-	Hylidae	Cophomantinae	Hyloscirtus	alytolylax	NT	Ecuador	EC	ECU	South America	2012	2013	2012	2013	2012	2013	Bd	field
Guayasamin et al., 2014	WOS:000355658600007	2014	Pristimantis	achatinus	Anura	-	Craugastoridae	Ceuthomantinae	Pristimantis	achatinus	LC	Ecuador	EC	ECU	South America	2012	2013	2012	2012	2012	2012	Bd	field
Guayasamin et al., 2014	WOS:000355658600007	2014	Pristimantis	appendiculatus	Anura	-	Craugastoridae	Ceuthomantinae	Pristimantis	appendiculatus	LC	Ecuador	EC	ECU	South America	2012	2013	2012	2012	2012	2012	Bd	field
Guayasamin et al., 2014	WOS:000355658600007	2014	Pristimantis	calcarulatus	Anura	-	Craugastoridae	Ceuthomantinae	Pristimantis	calcarulatus	VU	Ecuador	EC	ECU	South America	2012	2013	2012	2013	2012	2013	Bd	field
Guayasamin et al., 2014	WOS:000355658600007	2014	Pristimantis	eremitus	Anura	-	Craugastoridae	Ceuthomantinae	Pristimantis	eremitus	VU	Ecuador	EC	ECU	South America	2012	2013	2012	2013	2012	2013	Bd	field
Guayasamin et al., 2014	WOS:000355658600007	2014	Pristimantis	eugeniae	Anura	-	Craugastoridae	Ceuthomantinae	Pristimantis	eugeniae	EN	Ecuador	EC	ECU	South America	2012	2013	2012	2013	2012	2013	Bd	field
Guayasamin et al., 2014	WOS:000355658600007	2014	Pristimantis	hectus	Anura	-	Craugastoridae	Ceuthomantinae	Pristimantis	hectus	VU	Ecuador	EC	ECU	South America	2012	2013	2012	2013	2012	2013	Bd	field
Guayasamin et al., 2014	WOS:000355658600007	2014	Pristimantis	illotus	Anura	-	Craugastoridae	Ceuthomantinae	Pristimantis	illotus	NT	Ecuador	EC	ECU	South America	2012	2013	2013	2013	-	-	noBd	field
Guayasamin et al., 2014	WOS:000355658600007	2014	Pristimantis	parvillus	Anura	-	Craugastoridae	Ceuthomantinae	Pristimantis	parvillus	LC	Ecuador	EC	ECU	South America	2012	2013	2012	2012	-	-	Bd	field
Guayasamin et al., 2014	WOS:000355658600007	2014	Pristimantis	sobetes	Anura	-	Craugastoridae	Ceuthomantinae	Pristimantis	sobetes	EN	Ecuador	EC	ECU	South America	2012	2013	2012	2013	2012	2013	Bd	field
Guayasamin et al., 2014	WOS:000355658600007	2014	Pristimantis	pteridophilus	Anura	-	Craugastoridae	Ceuthomantinae	Pristimantis	pteridophilus	EN	Ecuador	EC	ECU	South America	2012	2013	2013	2013	-	-	noBd	field
Guayasamin et al., 2014	WOS:000355658600007	2014	Pristimantis	w-nigrum	Anura	-	Craugastoridae	Ceuthomantinae	Pristimantis	w-nigrum	LC	Ecuador	EC	ECU	South America	2012	2013	2012	2012	2012	2012	Bd	field
Longo et al., 2013	WOS:000313538100025	2013	Eleutherodactylus	coqui	Anura	-	Eleutherodactylidae	Eleutherodactylinae	Eleutherodactylus	coqui	LC	Puerto Rico	PR	PRI	Caribbean Islands	2007	2011	2007	2011	2007	2011	Bd	field
Becker et al., 2012	WOS:000310600500081	2012	Lithobates	clamitans	Anura	-	Ranidae	-	Lithobates	clamitans	LC	United States of America	US	USA	North America	2011	2011	2011	2011	2011	2011	Bd	field
Savage et al., 2011b	WOS:000292661100016	2011	Rana	yavapaiensis	Anura	-	Ranidae	-	Lithobates	yavapaiensis	LC	United States of America	US	USA	North America	2006	2010	2006	2010	-	2010	Bd	field
Savage et al., 2011a	WOS:000298105300013	2011	Ichthyophis	sp.	-	-	-	-	-	-	-	Malaysia	MY	MYS	South and Southeast Asia	2010	2010	2010	2010	-	-	Bd	field
Savage et al., 2011a	WOS:000298105300013	2011	Caudacaecilia	larutensis	Gymnophiona	-	Ichthyophiidae	-	Ichthyophis	larutensis	DD	Malaysia	MY	MYS	South and Southeast Asia	2010	2010	2010	2010	-	-	noBd	field
Savage et al., 2011a	WOS:000298105300013	2011	Ansonia	jeetsukumarani	Anura	-	Bufonidae	-	Ansonia	jeetsukumarani	VU	Malaysia	MY	MYS	South and Southeast Asia	2010	2010	2010	2010	-	-	noBd	field
Savage et al., 2011a	WOS:000298105300013	2011	Ansonia	malayana	Anura	-	Bufonidae	-	Ansonia	malayana	LC	Malaysia	MY	MYS	South and Southeast Asia	2010	2010	2010	2010	-	-	noBd	field
Savage et al., 2011a	WOS:000298105300013	2011	Ansonia	penangensis	Anura	-	Bufonidae	-	Ansonia	penangensis	LC	Malaysia	MY	MYS	South and Southeast Asia	2010	2010	2010	2010	-	-	noBd	field
Savage et al., 2011a	WOS:000298105300013	2011	Duttaphrynus	melanostictus	Anura	-	Bufonidae	-	Duttaphrynus	melanostictus	LC	Malaysia	MY	MYS	South and Southeast Asia	2010	2010	2010	2010	-	-	noBd	field
Savage et al., 2011a	WOS:000298105300013	2011	Ingerophrynus	parvus	Anura	-	Bufonidae	-	Ingerophrynus	parvus	LC	Malaysia	MY	MYS	South and Southeast Asia	2010	2010	2010	2010	-	-	noBd	field
Savage et al., 2011a	WOS:000298105300013	2011	Pedostibes	hosii	Anura	-	Bufonidae	-	Rentapia	hosii	LC	Malaysia	MY	MYS	South and Southeast Asia	2010	2010	2010	2010	-	-	noBd	field
Savage et al., 2011a	WOS:000298105300013	2011	Phrynoidis	aspera	Anura	-	Bufonidae	-	Phrynoidis	asper	LC	Malaysia	MY	MYS	South and Southeast Asia	2010	2010	2010	2010	-	-	noBd	field
Savage et al., 2011a	WOS:000298105300013	2011	Leptobrachium	hendricksoni	Anura	-	Megophryidae	-	Leptobrachium	hendricksoni	LC	Malaysia	MY	MYS	South and Southeast Asia	2010	2010	2010	2010	2010	2010	Bd	field
Savage et al., 2011a	WOS:000298105300013	2011	Leptolalax	heteropus	Anura	-	Megophryidae	-	Leptobrachella	heteropus	LC	Malaysia	MY	MYS	South and Southeast Asia	2010	2010	2010	2010	-	-	noBd	field
Savage et al., 2011a	WOS:000298105300013	2011	Xenophrys	aceras	Anura	-	Megophryidae	-	Megophrys	aceras	LC	Malaysia	MY	MYS	South and Southeast Asia	2010	2010	2010	2010	-	-	noBd	field
Savage et al., 2011a	WOS:000298105300013	2011	Xenophrys	longipes	Anura	-	Megophryidae	-	Megophrys	longipes	NT	Malaysia	MY	MYS	South and Southeast Asia	2010	2010	2010	2010	-	-	noBd	field
Savage et al., 2011a	WOS:000298105300013	2011	Kaloula	pulchra	Anura	-	Microhylidae	Microhylinae	Kaloula	pulchra	LC	Malaysia	MY	MYS	South and Southeast Asia	2010	2010	2010	2010	2010	2010	Bd	field
Savage et al., 2011a	WOS:000298105300013	2011	Metaphrynella	pollicaris	Anura	-	Microhylidae	Microhylinae	Metaphrynella	pollicaris	LC	Malaysia	MY	MYS	South and Southeast Asia	2010	2010	2010	2010	-	-	noBd	field
Savage et al., 2011a	WOS:000298105300013	2011	Microhyla	annectens	Anura	-	Microhylidae	Microhylinae	Microhyla	annectens	VU	Malaysia	MY	MYS	South and Southeast Asia	2010	2010	2010	2010	2010	2010	Bd	field
Savage et al., 2011a	WOS:000298105300013	2011	Microhyla	butleri	Anura	-	Microhylidae	Microhylinae	Microhyla	butleri	LC	Malaysia	MY	MYS	South and Southeast Asia	2010	2010	2010	2010	-	-	noBd	field
Savage et al., 2011a	WOS:000298105300013	2011	Microhyla	heymonsi	Anura	-	Microhylidae	Microhylinae	Microhyla	heymonsi	LC	Malaysia	MY	MYS	South and Southeast Asia	2010	2010	2010	2010	2010	2010	Bd	field
Savage et al., 2011a	WOS:000298105300013	2011	Microhyla	mantheyi	Anura	-	Microhylidae	Microhylinae	Microhyla	mantheyi	LC	Malaysia	MY	MYS	South and Southeast Asia	2010	2010	2010	2010	-	-	noBd	field
Savage et al., 2011a	WOS:000298105300013	2011	Micryletta	inornata	Anura	-	Microhylidae	Microhylinae	Micryletta	inornata	LC	Malaysia	MY	MYS	South and Southeast Asia	2010	2010	2010	2010	-	-	noBd	field
Savage et al., 2011a	WOS:000298105300013	2011	Amolops	larutensis	Anura	-	Ranidae	-	Amolops	larutensis	LC	Malaysia	MY	MYS	South and Southeast Asia	2010	2010	2010	2010	-	-	noBd	field
Savage et al., 2011a	WOS:000298105300013	2011	Fejervarya	limnocharis	Anura	-	Dicroglossidae	Dicroglossinae	Fejervarya	limnocharis	LC	Malaysia	MY	MYS	South and Southeast Asia	2010	2010	2010	2010	-	-	noBd	field
Savage et al., 2011a	WOS:000298105300013	2011	Hylarana	banjarana	Anura	-	Ranidae	-	Pulchrana	banjarana	NT	Malaysia	MY	MYS	South and Southeast Asia	2010	2010	2010	2010	-	-	noBd	field
Savage et al., 2011a	WOS:000298105300013	2011	Hylarana	erythraea	Anura	-	Ranidae	-	Hylarana	erythraea	LC	Malaysia	MY	MYS	South and Southeast Asia	2010	2010	2010	2010	-	-	noBd	field
Savage et al., 2011a	WOS:000298105300013	2011	Hylarana	glandulosa	Anura	-	Ranidae	-	Pulchrana	glandulosa	LC	Malaysia	MY	MYS	South and Southeast Asia	2010	2010	2010	2010	2010	2010	Bd	field
Savage et al., 2011a	WOS:000298105300013	2011	Hylarana	labialis	Anura	-	Ranidae	-	Chalcorana	labialis	-	Malaysia	MY	MYS	South and Southeast Asia	2010	2010	2010	2010	-	-	noBd	field
Savage et al., 2011a	WOS:000298105300013	2011	Hylarana	luctuosa	Anura	-	Ranidae	-	Abavorana	luctuosa	LC	Malaysia	MY	MYS	South and Southeast Asia	2010	2010	2010	2010	-	-	noBd	field
Savage et al., 2011a	WOS:000298105300013	2011	Hylarana	picturata	Anura	-	Ranidae	-	Pulchrana	picturata	LC	Malaysia	MY	MYS	South and Southeast Asia	2010	2010	2010	2010	2010	2010	Bd	field
Savage et al., 2011a	WOS:000298105300013	2011	Limnonectes	blythii	Anura	-	Dicroglossidae	Dicroglossinae	Limnonectes	blythii	NT	Malaysia	MY	MYS	South and Southeast Asia	2010	2010	2010	2010	2010	2010	Bd	field
Savage et al., 2011a	WOS:000298105300013	2011	Limnonectes	kuhlii	Anura	-	Dicroglossidae	Dicroglossinae	Limnonectes	kuhlii	LC	Malaysia	MY	MYS	South and Southeast Asia	2010	2010	2010	2010	-	-	noBd	field
Savage et al., 2011a	WOS:000298105300013	2011	Limnonectes	laticeps	Anura	-	Dicroglossidae	Dicroglossinae	Limnonectes	hikidai	LC	Malaysia	MY	MYS	South and Southeast Asia	2010	2010	2010	2010	2010	2010	Bd	field
Savage et al., 2011a	WOS:000298105300013	2011	Limnonectes	plicatellus	Anura	-	Dicroglossidae	Dicroglossinae	Limnonectes	plicatellus	LC	Malaysia	MY	MYS	South and Southeast Asia	2010	2010	2010	2010	-	-	noBd	field
Savage et al., 2011a	WOS:000298105300013	2011	Occidozyga	laevis	Anura	-	Dicroglossidae	Occidozyginae	Occidozyga	laevis	LC	Malaysia	MY	MYS	South and Southeast Asia	2010	2010	2010	2010	-	-	noBd	field
Savage et al., 2011a	WOS:000298105300013	2011	Odorrana	hosii	Anura	-	Ranidae	-	Odorrana	hosii	LC	Malaysia	MY	MYS	South and Southeast Asia	2010	2010	2010	2010	-	-	noBd	field
Savage et al., 2011a	WOS:000298105300013	2011	Taylorana	hascheana	Anura	-	Dicroglossidae	Dicroglossinae	Limnonectes	hascheanus	LC	Malaysia	MY	MYS	South and Southeast Asia	2010	2010	2010	2010	-	-	noBd	field
Savage et al., 2011a	WOS:000298105300013	2011	Chiromantis	sp.	-	-	-	-	-	-	-	Malaysia	MY	MYS	South and Southeast Asia	2010	2010	2010	2010	-	-	noBd	field
Savage et al., 2011a	WOS:000298105300013	2011	Nyctixalus	pictum	Anura	-	Rhacophoridae	Rhacophorinae	Nyctixalus	pictus	NT	Malaysia	MY	MYS	South and Southeast Asia	2010	2010	2010	2010	-	-	noBd	field
Savage et al., 2011a	WOS:000298105300013	2011	Philautus	petersi	Anura	-	Rhacophoridae	Rhacophorinae	Philautus	petersi	LC	Malaysia	MY	MYS	South and Southeast Asia	2010	2010	2010	2010	2010	2010	Bd	field
Savage et al., 2011a	WOS:000298105300013	2011	Philautus	vermiculatus	Anura	-	Rhacophoridae	Rhacophorinae	Philautus	vermiculatus	LC	Malaysia	MY	MYS	South and Southeast Asia	2010	2010	2010	2010	2010	2010	Bd	field
Savage et al., 2011a	WOS:000298105300013	2011	Polypedates	leucomystax	Anura	-	Rhacophoridae	Rhacophorinae	Polypedates	leucomystax	LC	Malaysia	MY	MYS	South and Southeast Asia	2010	2010	2010	2010	-	-	noBd	field
Savage et al., 2011a	WOS:000298105300013	2011	Polypedates	macrotis	Anura	-	Rhacophoridae	Rhacophorinae	Polypedates	macrotis	LC	Malaysia	MY	MYS	South and Southeast Asia	2010	2010	2010	2010	-	-	noBd	field
Savage et al., 2011a	WOS:000298105300013	2011	Rhacophorus	bipunctatus	Anura	-	Rhacophoridae	Rhacophorinae	Rhacophorus	bipunctatus	LC	Malaysia	MY	MYS	South and Southeast Asia	2010	2010	2010	2010	-	-	noBd	field
Savage et al., 2011a	WOS:000298105300013	2011	Rhacophorus	nigropalmatus	Anura	-	Rhacophoridae	Rhacophorinae	Rhacophorus	nigropalmatus	LC	Malaysia	MY	MYS	South and Southeast Asia	2010	2010	2010	2010	-	-	noBd	field
Savage et al., 2011a	WOS:000298105300013	2011	Rhacophorus	prominanus	Anura	-	Rhacophoridae	Rhacophorinae	Zhangixalus	prominanus	LC	Malaysia	MY	MYS	South and Southeast Asia	2010	2010	2010	2010	-	-	noBd	field
Bell et al., 2011	WOS:000298105300012	2011	Arthroleptis	sp_A	-	-	-	-	-	-	-	Gabon	GA	GAB	Sub-Saharan Africa	2009	2009	2009	2009	2009	2009	Bd	field
Bell et al., 2011	WOS:000298105300012	2011	Arthroleptis	sp_B	-	-	-	-	-	-	-	Gabon	GA	GAB	Sub-Saharan Africa	2009	2009	2009	2009	-	-	noBd	field
Bell et al., 2011	WOS:000298105300012	2011	Cardioglossa	elegans	Anura	-	Arthroleptidae	Arthroleptinae	Cardioglossa	elegans	LC	Gabon	GA	GAB	Sub-Saharan Africa	2009	2009	2009	2009	2009	2009	Bd	field
Bell et al., 2011	WOS:000298105300012	2011	Cardioglossa	leucomystax	Anura	-	Arthroleptidae	Arthroleptinae	Cardioglossa	leucomystax	LC	Gabon	GA	GAB	Sub-Saharan Africa	2009	2009	2009	2009	-	-	noBd	field
Bell et al., 2011	WOS:000298105300012	2011	Leptopelis	crystallinoron	Anura	-	Arthroleptidae	Leptopelinae	Leptopelis	crystallinoron	DD	Gabon	GA	GAB	Sub-Saharan Africa	2009	2009	2009	2009	2009	2009	Bd	field
Bell et al., 2011	WOS:000298105300012	2011	Leptopelis	millsoni	Anura	-	Arthroleptidae	Leptopelinae	Leptopelis	millsoni	LC	Gabon	GA	GAB	Sub-Saharan Africa	2009	2009	2009	2009	2009	2009	Bd	field
Bell et al., 2011	WOS:000298105300012	2011	Leptopelis	notatus	Anura	-	Arthroleptidae	Leptopelinae	Leptopelis	notatus	LC	Gabon	GA	GAB	Sub-Saharan Africa	2009	2009	2009	2009	-	-	noBd	field
Bell et al., 2011	WOS:000298105300012	2011	Leptopelis	Sp_B	-	-	-	-	-	-	-	Gabon	GA	GAB	Sub-Saharan Africa	2009	2009	2009	2009	2009	2009	Bd	field
Bell et al., 2011	WOS:000298105300012	2011	Leptopelis	zebra	Anura	-	Arthroleptidae	Leptopelinae	Leptopelis	zebra	NT	Gabon	GA	GAB	Sub-Saharan Africa	2009	2009	2009	2009	-	-	noBd	field
Bell et al., 2011	WOS:000298105300012	2011	Scotobleps	Gabonicus	Anura	-	Arthroleptidae	Astylosterninae	Scotobleps	gabonicus	LC	Gabon	GA	GAB	Sub-Saharan Africa	2009	2009	2009	2009	2009	2009	Bd	field
Bell et al., 2011	WOS:000298105300012	2011	Trichobatrachus	robustus	Anura	-	Arthroleptidae	Astylosterninae	Trichobatrachus	robustus	LC	Gabon	GA	GAB	Sub-Saharan Africa	2009	2009	2009	2009	-	-	noBd	field
Bell et al., 2011	WOS:000298105300012	2011	Amietophrynus	superciliaris	Anura	-	Bufonidae	-	Sclerophrys	superciliaris	LC	Gabon	GA	GAB	Sub-Saharan Africa	2009	2009	2009	2009	-	-	noBd	field
Bell et al., 2011	WOS:000298105300012	2011	Nectophryne	batesii	Anura	-	Bufonidae	-	Nectophryne	batesii	LC	Gabon	GA	GAB	Sub-Saharan Africa	2009	2009	2009	2009	-	-	noBd	field
Bell et al., 2011	WOS:000298105300012	2011	Afrixalus	paradorsalis	Anura	-	Hyperoliidae	-	Afrixalus	paradorsalis	LC	Gabon	GA	GAB	Sub-Saharan Africa	2009	2009	2009	2009	2009	2009	Bd	field
Bell et al., 2011	WOS:000298105300012	2011	Hyperolius	ocellatus	Anura	-	Hyperoliidae	Hyperoliinae	Hyperolius	ocellatus	LC	Gabon	GA	GAB	Sub-Saharan Africa	2009	2009	2009	2009	2009	2009	Bd	field
Bell et al., 2011	WOS:000298105300012	2011	Hyperolius	phantasticus	Anura	-	Hyperoliidae	Hyperoliinae	Hyperolius	phantasticus	LC	Gabon	GA	GAB	Sub-Saharan Africa	2009	2009	2009	2009	-	-	noBd	field
Bell et al., 2011	WOS:000298105300012	2011	Hyperolius	tuberculatus	Anura	-	Hyperoliidae	Hyperoliinae	Hyperolius	tuberculatus	LC	Gabon	GA	GAB	Sub-Saharan Africa	2009	2009	2009	2009	2009	2009	Bd	field
Bell et al., 2011	WOS:000298105300012	2011	Phlyctimantis	leonardi	Anura	-	Hyperoliidae	-	Phlyctimantis	leonardi	LC	Gabon	GA	GAB	Sub-Saharan Africa	2009	2009	2009	2009	-	-	noBd	field
Bell et al., 2011	WOS:000298105300012	2011	Amnirana	Sp_A	-	-	-	-	-	-	-	Gabon	GA	GAB	Sub-Saharan Africa	2009	2009	2009	2009	2009	2009	Bd	field
Bell et al., 2011	WOS:000298105300012	2011	Amnirana	Sp_B	-	-	-	-	-	-	-	Gabon	GA	GAB	Sub-Saharan Africa	2009	2009	2009	2009	-	-	noBd	field
Bell et al., 2011	WOS:000298105300012	2011	Conraua	crassipes	Anura	-	Conrauidae	-	Conraua	crassipes	LC	Gabon	GA	GAB	Sub-Saharan Africa	2009	2009	2009	2009	2009	2009	Bd	field
Bell et al., 2011	WOS:000298105300012	2011	Petropedetes	newtoni	Anura	-	Petropedetidae	-	Petropedetes	newtonii	LC	Gabon	GA	GAB	Sub-Saharan Africa	2009	2009	2009	2009	2009	2009	Bd	field
Bell et al., 2011	WOS:000298105300012	2011	Petropedetes	palmipes	Anura	-	Petropedetidae	-	Petropedetes	palmipes	VU	Gabon	GA	GAB	Sub-Saharan Africa	2009	2009	2009	2009	-	-	noBd	field
Bell et al., 2011	WOS:000298105300012	2011	Phrynobatrachus	auritus	Anura	-	Phrynobatrachidae	-	Phrynobatrachus	auritus	LC	Gabon	GA	GAB	Sub-Saharan Africa	2009	2009	2009	2009	2009	2009	Bd	field
Bell et al., 2011	WOS:000298105300012	2011	Ptychadena	sp_A	-	-	-	-	-	-	-	Gabon	GA	GAB	Sub-Saharan Africa	2009	2009	2009	2009	2009	2009	Bd	field
Bell et al., 2011	WOS:000298105300012	2011	Chiromantis	rufescens	Anura	-	Rhacophoridae	Rhacophorinae	Chiromantis	rufescens	LC	Gabon	GA	GAB	Sub-Saharan Africa	2009	2009	2009	2009	2009	2009	Bd	field
Bell et al., 2011	WOS:000298105300012	2011	Arthroleptis	adelphus	Anura	-	Arthroleptidae	Arthroleptinae	Arthroleptis	adelphus	LC	Gabon	GA	GAB	Sub-Saharan Africa	2009	2009	2009	2009	-	-	noBd	field
Bell et al., 2011	WOS:000298105300012	2011	Astylosternus	batesi	Anura	-	Arthroleptidae	Astylosterninae	Astylosternus	batesi	LC	Gabon	GA	GAB	Sub-Saharan Africa	2009	2009	2009	2009	-	-	noBd	field
Bell et al., 2011	WOS:000298105300012	2011	Leptopelis	aubryi	Anura	-	Arthroleptidae	Leptopelinae	Leptopelis	aubryi	LC	Gabon	GA	GAB	Sub-Saharan Africa	2009	2009	2009	2009	2009	2009	Bd	field
Bell et al., 2011	WOS:000298105300012	2011	Leptopelis	brevirostris	Anura	-	Arthroleptidae	Leptopelinae	Leptopelis	brevirostris	LC	Gabon	GA	GAB	Sub-Saharan Africa	2009	2009	2009	2009	2009	2009	Bd	field
Bell et al., 2011	WOS:000298105300012	2011	Leptopelis	sp_A	-	-	-	-	-	-	-	Gabon	GA	GAB	Sub-Saharan Africa	2009	2009	2009	2009	2009	2009	Bd	field
Bell et al., 2011	WOS:000298105300012	2011	Leptopelis	sp_C	-	-	-	-	-	-	-	Gabon	GA	GAB	Sub-Saharan Africa	2009	2009	2009	2009	-	-	noBd	field
Bell et al., 2011	WOS:000298105300012	2011	Amietophrynus	camerunensis	Anura	-	Bufonidae	-	Sclerophrys	camerunensis	LC	Gabon	GA	GAB	Sub-Saharan Africa	2009	2009	2009	2009	-	-	noBd	field
Bell et al., 2011	WOS:000298105300012	2011	Amietophrynus	gracilipes	Anura	-	Bufonidae	-	Sclerophrys	gracilipes	LC	Gabon	GA	GAB	Sub-Saharan Africa	2009	2009	2009	2009	-	-	noBd	field
Bell et al., 2011	WOS:000298105300012	2011	Afrixalus	fulvovittatus	Anura	-	Hyperoliidae	-	Afrixalus	fulvovittatus	LC	Gabon	GA	GAB	Sub-Saharan Africa	2009	2009	2009	2009	2009	2009	Bd	field
Bell et al., 2011	WOS:000298105300012	2011	Hyperolius	bolifambae	Anura	-	Hyperoliidae	Hyperoliinae	Hyperolius	bolifambae	LC	Gabon	GA	GAB	Sub-Saharan Africa	2009	2009	2009	2009	-	-	noBd	field
Bell et al., 2011	WOS:000298105300012	2011	Hyperolius	cinnamomeoventris	Anura	-	Hyperoliidae	Hyperoliinae	Hyperolius	cinnamomeoventris	LC	Gabon	GA	GAB	Sub-Saharan Africa	2009	2009	2009	2009	-	-	noBd	field
Bell et al., 2011	WOS:000298105300012	2011	Hyperolius	kuligae	Anura	-	Hyperoliidae	Hyperoliinae	Hyperolius	kuligae	LC	Gabon	GA	GAB	Sub-Saharan Africa	2009	2009	2009	2009	-	-	noBd	field
Bell et al., 2011	WOS:000298105300012	2011	Opisthothylax	immaculatus	Anura	-	Hyperoliidae	-	Opisthothylax	immaculatus	LC	Gabon	GA	GAB	Sub-Saharan Africa	2009	2009	2009	2009	-	-	noBd	field
Bell et al., 2011	WOS:000298105300012	2011	Dimorphognathus	africanus	Anura	-	Phrynobatrachidae	-	Phrynobatrachus	africanus	LC	Gabon	GA	GAB	Sub-Saharan Africa	2009	2009	2009	2009	-	-	noBd	field
Bell et al., 2011	WOS:000298105300012	2011	Ptychadena	sp_B	-	-	-	-	-	-	-	Gabon	GA	GAB	Sub-Saharan Africa	2009	2009	2009	2009	2009	2009	Bd	field
Hite et al., 2016	WOS:000382430800011	2016	Salamandra	salamandra	Caudata	-	Salamandridae	Salamandrinae	Salamandra	salamandra	LC	Spain	ES	ESP	Europe	2009	2012	-	-	-	-	Bd	field
Hite et al., 2016	WOS:000382430800011	2016	Alytes	obstetricans	Anura	-	Alytidae	-	Alytes	obstetricans	LC	Spain	ES	ESP	Europe	2009	2012	-	-	-	-	Bd	field
Medina et al., 2015	WOS:000367374800001	2015	Salamandra	salamandra	Caudata	-	Salamandridae	Salamandrinae	Salamandra	salamandra	LC	Spain	ES	ESP	Europe	2011	2011	2011	2011	2011	2011	Bd	field
Bresciano et al., 2015	WOS:000361746600014	2015	Gastrotheca	riobambae	Anura	-	Hemiphractidae	Hemiphractinae	Gastrotheca	riobambae	EN	Ecuador	EC	ECU	South America	-	-	-	-	-	-	Bd	field
Bresciano et al., 2015	WOS:000361746600014	2015	Pristimantis	unistrigatus	Anura	-	Craugastoridae	Ceuthomantinae	Pristimantis	unistrigatus	LC	Ecuador	EC	ECU	South America	-	-	-	-	-	-	Bd	field
Bresciano et al., 2015	WOS:000361746600014	2015	Smilisca	phaeota	Anura	-	Hylidae	Hylinae	Smilisca	phaeota	LC	Ecuador	EC	ECU	South America	-	-	-	-	-	-	Bd	field
Bresciano et al., 2015	WOS:000361746600014	2015	Gastrotheca	sp2	-	-	-	-	-	-	-	Ecuador	EC	ECU	South America	-	-	-	-	-	-	Bd	field
Bresciano et al., 2015	WOS:000361746600014	2015	Gastrotheca	sp4	-	-	-	-	-	-	-	Ecuador	EC	ECU	South America	-	-	-	-	-	-	Bd	field
Bresciano et al., 2015	WOS:000361746600014	2015	Pristimantis	achatinus	Anura	-	Craugastoridae	Ceuthomantinae	Pristimantis	achatinus	LC	Ecuador	EC	ECU	South America	-	-	-	-	-	-	Bd	field
Bresciano et al., 2015	WOS:000361746600014	2015	Teratohila	midas	Anura	-	Centrolenidae	Centroleninae	Teratohyla	midas	LC	Ecuador	EC	ECU	South America	-	-	-	-	-	-	Bd	field
Bresciano et al., 2015	WOS:000361746600014	2015	Osteocephalus	mutabor	Anura	-	Hylidae	Lophyohylinae	Osteocephalus	mutabor	LC	Ecuador	EC	ECU	South America	-	-	-	-	-	-	Bd	field
Bresciano et al., 2015	WOS:000361746600014	2015	Dendropsophus	marmoratus	Anura	-	Hylidae	Dendropsophinae	Dendropsophus	marmoratus	LC	Ecuador	EC	ECU	South America	-	-	-	-	-	-	Bd	field
Bresciano et al., 2015	WOS:000361746600014	2015	Dendropsophus	marmoratus	Anura	-	Hylidae	Dendropsophinae	Dendropsophus	marmoratus	LC	Ecuador	EC	ECU	South America	-	-	-	-	-	-	Bd	field
Fernandez-Beaskoetxea et al., 2015	WOS:000352083900001	2015	Alytes	obstetricans	Anura	-	Alytidae	-	Alytes	obstetricans	LC	Spain	ES	ESP	Europe	2010	2011	2010	2011	2010	2011	Bd	field
Solis et al., 2015	WOS:000355020900007	2015	Rhinella	spinulosa	Anura	-	Bufonidae	-	Rhinella	spinulosa	LC	Chile	CL	CHL	South America	2005	2007	-	-	-	-	Bd	field
Solis et al., 2015	WOS:000355020900007	2015	Telmatobius	marmoratus	Anura	-	Telmatobiidae	-	Telmatobius	marmoratus	VU	Chile	CL	CHL	South America	2005	2007	-	-	-	-	Bd	field
Solis et al., 2015	WOS:000355020900007	2015	Telmatobius	Peruvianus	Anura	-	Telmatobiidae	-	Telmatobius	peruvianus	VU	Chile	CL	CHL	South America	2005	2007	-	-	-	-	Bd	field
Solis et al., 2015	WOS:000355020900007	2015	Pleurodema	marmoratum	Anura	-	Leptodactylidae	Leiuperinae	Pleurodema	marmoratum	LC	Chile	CL	CHL	South America	2005	2007	-	-	-	-	Bd	field
Solis et al., 2015	WOS:000355020900007	2015	Telmatobius	philippii	Anura	-	Telmatobiidae	-	Telmatobius	philippii	CR	Chile	CL	CHL	South America	2005	2007	-	-	-	-	noBd	field
Garcia-Roa et al., 2014	WOS:000334326700009	2014	Gymnopis	multiplicata	Gymnophiona	-	Dermophiidae	-	Gymnopis	multiplicata	LC	Nicaragua	NI	NIC	Mesoamerica	2011	2011	2011	2011	-	-	noBd	field
Garcia-Roa et al., 2014	WOS:000334326700009	2014	Bolitoglossa	striatula	Caudata	-	Plethodontidae	Hemidactyliinae	Bolitoglossa	striatula	LC	Nicaragua	NI	NIC	Mesoamerica	2011	2011	2011	2011	-	-	noBd	field
Garcia-Roa et al., 2014	WOS:000334326700009	2014	Incilius	coccifer	Anura	-	Bufonidae	-	Incilius	coccifer	LC	Nicaragua	NI	NIC	Mesoamerica	2011	2011	2011	2011	-	-	noBd	field
Garcia-Roa et al., 2014	WOS:000334326700009	2014	Incilius	valliceps	Anura	-	Bufonidae	-	Incilius	valliceps	LC	Nicaragua	NI	NIC	Mesoamerica	2011	2011	2011	2011	2011	2011	Bd	field
Garcia-Roa et al., 2014	WOS:000334326700009	2014	Rhinella	marina	Anura	-	Bufonidae	-	Rhinella	marina	LC	Nicaragua	NI	NIC	Mesoamerica	2011	2011	2011	2011	2011	2011	Bd	field
Garcia-Roa et al., 2014	WOS:000334326700009	2014	Esparadana	prosoblepon	Anura	-	Centrolenidae	Centroleninae	Espadarana	prosoblepon	LC	Nicaragua	NI	NIC	Mesoamerica	2011	2011	2011	2011	-	-	noBd	field
Garcia-Roa et al., 2014	WOS:000334326700009	2014	Hyalinobatrachium	fleischmanni	Anura	-	Centrolenidae	Hyalinobatrachinae	Hyalinobatrachium	fleischmanni	LC	Nicaragua	NI	NIC	Mesoamerica	2011	2011	2011	2011	-	-	noBd	field
Garcia-Roa et al., 2014	WOS:000334326700009	2014	Craugastor	fitzingeri	Anura	-	Craugastoridae	Craugastorinae	Craugastor	fitzingeri	LC	Nicaragua	NI	NIC	Mesoamerica	2011	2011	2011	2011	2011	2011	Bd	field
Garcia-Roa et al., 2014	WOS:000334326700009	2014	Craugastor	lauraster	Anura	-	Craugastoridae	Craugastorinae	Craugastor	lauraster	EN	Nicaragua	NI	NIC	Mesoamerica	2011	2011	2011	2011	2011	2011	Bd	field
Garcia-Roa et al., 2014	WOS:000334326700009	2014	Agalychnis	callidryas	Anura	-	Phyllomedusidae	-	Agalychnis	callidryas	LC	Nicaragua	NI	NIC	Mesoamerica	2011	2011	2011	2011	2011	2011	Bd	field
Garcia-Roa et al., 2014	WOS:000334326700009	2014	Dendropsophus	microcephalus	Anura	-	Hylidae	Dendropsophinae	Dendropsophus	microcephalus	LC	Nicaragua	NI	NIC	Mesoamerica	2011	2011	2011	2011	2011	2011	Bd	field
Garcia-Roa et al., 2014	WOS:000334326700009	2014	Ptychohyla	hypomykter	Anura	-	Hylidae	Hylinae	Ptychohyla	hypomykter	LC	Nicaragua	NI	NIC	Mesoamerica	2011	2011	2011	2011	-	-	noBd	field
Garcia-Roa et al., 2014	WOS:000334326700009	2014	Smilisca	baudinii	Anura	-	Hylidae	Hylinae	Smilisca	baudinii	LC	Nicaragua	NI	NIC	Mesoamerica	2011	2011	2011	2011	2011	2011	Bd	field
Garcia-Roa et al., 2014	WOS:000334326700009	2014	Smilisca	phaeota	Anura	-	Hylidae	Hylinae	Smilisca	phaeota	LC	Nicaragua	NI	NIC	Mesoamerica	2011	2011	2011	2011	2011	2011	Bd	field
Garcia-Roa et al., 2014	WOS:000334326700009	2014	Lithobates	brownorum	Anura	-	Ranidae	-	Lithobates	brownorum	LC	Nicaragua	NI	NIC	Mesoamerica	2011	2011	2011	2011	2011	2011	Bd	field
Garcia-Roa et al., 2014	WOS:000334326700009	2014	Lithobates	maculatus	Anura	-	Ranidae	-	Lithobates	maculatus	LC	Nicaragua	NI	NIC	Mesoamerica	2011	2011	2011	2011	2011	2011	Bd	field
Garcia-Roa et al., 2014	WOS:000334326700009	2014	Pristimantis	ridens	Anura	-	Craugastoridae	Ceuthomantinae	Pristimantis	ridens	LC	Nicaragua	NI	NIC	Mesoamerica	2011	2011	2011	2011	-	-	noBd	field
Voeroes et al., 2013	WOS:000329533900029	2013	Bombina	variegata	Anura	-	Bombinatoridae	-	Bombina	variegata	LC	Romania	RO	ROU	Europe	2011	2011	2011	2011	2011	2011	Bd	field
Voeroes et al., 2013	WOS:000329533900029	2013	Lissotriton	vulgaris	Caudata	-	Salamandridae	Pleurodelinae	Lissotriton	vulgaris	LC	Romania	RO	ROU	Europe	2011	2011	2011	2011	2011	2011	Bd	field
Voeroes et al., 2013	WOS:000329533900029	2013	Rana	temporaria	Anura	-	Ranidae	-	Rana	temporaria	LC	Romania	RO	ROU	Europe	2011	2011	2011	2011	2011	2011	Bd	field
Voeroes et al., 2013	WOS:000329533900029	2013	Rana	arvalis	Anura	-	Ranidae	-	Rana	arvalis	LC	Romania	RO	ROU	Europe	2011	2011	2011	2011	2011	2011	Bd	field
Rosa et al., 2013	WOS:000319703600009	2013	Alytes	obstetricans	Anura	-	Alytidae	-	Alytes	obstetricans	LC	Portugal	PT	PRT	Europe	2009	2011	2009	2011	2009	2011	Bd	field
Bosch et al., 2013	WOS:000318843900011	2013	Alytes	dickhilleni	Anura	-	Alytidae	-	Alytes	dickhilleni	VU	Spain	ES	ESP	Europe	2009	2009	2009	2009	2009	2009	Bd	field
Gabor et al., 2013	WOS:000315970300100	2013	Alytes	obstetricans	Anura	-	Alytidae	-	Alytes	obstetricans	LC	Spain	ES	ESP	Europe	2011	2011	2011	2011	2011	2011	Bd	field
Gabor et al., 2013	WOS:000315970300100	2013	Alytes	muletensis	Anura	-	Alytidae	-	Alytes	muletensis	VU	Spain	ES	ESP	Europe	2011	2011	2011	2011	2011	2011	Bd	field
Solis et al., 2010	WOS:000277410800021	2010	Xenopus	laevis	Anura	-	Pipidae	-	Xenopus	laevis	LC	Chile	CL	CHL	South America	2005	2007	2005	2007	-	-	Bd	field
Garner et al., 2009	WOS:000265711500016	2009	Bufo	bufo	Anura	-	Bufonidae	-	Bufo	bufo	LC	Spain	ES	ESP	Europe	2004	2005	2004	2005	2004	2005	Bd	field
Bosch and Martinez-Solano, 2006	WOS:000236188700021	2006	Salamandra	salamandra	Caudata	-	Salamandridae	Salamandrinae	Salamandra	salamandra	LC	Spain	ES	ESP	Europe	2001	2003	2001	2003	-	-	Bd	field
Bosch and Martinez-Solano, 2006	WOS:000236188700021	2006	Bufo	bufo	Anura	-	Bufonidae	-	Bufo	bufo	LC	Spain	ES	ESP	Europe	2001	2003	2001	2003	-	-	Bd	field
Bosch et al., 2001	WOS:000166790200006	2001	Alytes	obstetricans	Anura	-	Alytidae	-	Alytes	obstetricans	LC	Spain	ES	ESP	Europe	1999	1999	1999	1999	1999	1999	Bd	field
Spitzen-Van der Sluijs et al., 2014	WOS:000342668700020	2014	Salamandra	salamandra	Caudata	-	Salamandridae	Salamandrinae	Salamandra	salamandra	LC	Netherlands	NL	NLD	Europe	2008	2010	2009	2009	-	-	noBd	field
Spitzen-Van der Sluijs et al., 2014	WOS:000342668700020	2014	Salamandra	salamandra	Caudata	-	Salamandridae	Salamandrinae	Salamandra	salamandra	LC	Belgium	BE	BEL	Europe	2008	2010	2009	2009	-	-	noBd	field
Spitzen-Van der Sluijs et al., 2014	WOS:000342668700020	2014	Ichthyosaura	alpestris	Caudata	-	Salamandridae	Pleurodelinae	Ichthyosaura	alpestris	LC	Netherlands	NL	NLD	Europe	2008	2010	2009	2010	2009	2010	Bd	field
Spitzen-Van der Sluijs et al., 2014	WOS:000342668700020	2014	Ichthyosaura	alpestris	Caudata	-	Salamandridae	Pleurodelinae	Ichthyosaura	alpestris	LC	Belgium	BE	BEL	Europe	2008	2010	2009	2010	2009	2010	Bd	field
Spitzen-Van der Sluijs et al., 2014	WOS:000342668700020	2014	Triturus	cristatus	Caudata	-	Salamandridae	Pleurodelinae	Triturus	cristatus	LC	Netherlands	NL	NLD	Europe	2008	2010	2009	2010	-	-	noBd	field
Spitzen-Van der Sluijs et al., 2014	WOS:000342668700020	2014	Triturus	cristatus	Caudata	-	Salamandridae	Pleurodelinae	Triturus	cristatus	LC	Belgium	BE	BEL	Europe	2008	2010	2009	2010	-	-	noBd	field
Spitzen-Van der Sluijs et al., 2014	WOS:000342668700020	2014	Lissotriton	helveticus	Caudata	-	Salamandridae	Pleurodelinae	Lissotriton	helveticus	LC	Netherlands	NL	NLD	Europe	2008	2010	2009	2009	-	-	noBd	field
Spitzen-Van der Sluijs et al., 2014	WOS:000342668700020	2014	Lissotriton	helveticus	Caudata	-	Salamandridae	Pleurodelinae	Lissotriton	helveticus	LC	Belgium	BE	BEL	Europe	2008	2010	2009	2009	-	-	noBd	field
Spitzen-Van der Sluijs et al., 2014	WOS:000342668700020	2014	Lissotriton	vulgaris	Caudata	-	Salamandridae	Pleurodelinae	Lissotriton	vulgaris	LC	Netherlands	NL	NLD	Europe	2008	2010	2009	2010	2009	2009	Bd	field
Spitzen-Van der Sluijs et al., 2014	WOS:000342668700020	2014	Lissotriton	vulgaris	Caudata	-	Salamandridae	Pleurodelinae	Lissotriton	vulgaris	LC	Belgium	BE	BEL	Europe	2008	2010	2009	2010	2009	2009	Bd	field
Spitzen-Van der Sluijs et al., 2014	WOS:000342668700020	2014	Alytes	obstetricans	Anura	-	Alytidae	-	Alytes	obstetricans	LC	Netherlands	NL	NLD	Europe	2008	2010	2009	2010	2009	2010	Bd	field
Spitzen-Van der Sluijs et al., 2014	WOS:000342668700020	2014	Alytes	obstetricans	Anura	-	Alytidae	-	Alytes	obstetricans	LC	Belgium	BE	BEL	Europe	2008	2010	2009	2010	2009	2010	Bd	field
Spitzen-Van der Sluijs et al., 2014	WOS:000342668700020	2014	Bombina	variegata	Anura	-	Bombinatoridae	-	Bombina	variegata	LC	Netherlands	NL	NLD	Europe	2008	2010	2009	2010	2009	2010	Bd	field
Spitzen-Van der Sluijs et al., 2014	WOS:000342668700020	2014	Bombina	variegata	Anura	-	Bombinatoridae	-	Bombina	variegata	LC	Belgium	BE	BEL	Europe	2008	2010	2009	2010	2009	2010	Bd	field
Spitzen-Van der Sluijs et al., 2014	WOS:000342668700020	2014	Pelobates	fuscus	Anura	-	Pelobatidae	-	Pelobates	fuscus	LC	Netherlands	NL	NLD	Europe	2008	2010	2009	2010	-	-	noBd	field
Spitzen-Van der Sluijs et al., 2014	WOS:000342668700020	2014	Pelobates	fuscus	Anura	-	Pelobatidae	-	Pelobates	fuscus	LC	Belgium	BE	BEL	Europe	2008	2010	2009	2010	-	-	noBd	field
Spitzen-Van der Sluijs et al., 2014	WOS:000342668700020	2014	Bufo	bufo	Anura	-	Bufonidae	-	Bufo	bufo	LC	Netherlands	NL	NLD	Europe	2008	2010	2009	2010	2009	2009	Bd	field
Spitzen-Van der Sluijs et al., 2014	WOS:000342668700020	2014	Bufo	bufo	Anura	-	Bufonidae	-	Bufo	bufo	LC	Belgium	BE	BEL	Europe	2008	2010	2009	2010	2009	2009	Bd	field
Spitzen-Van der Sluijs et al., 2014	WOS:000342668700020	2014	Epidalea	calamita	Anura	-	Bufonidae	-	Epidalea	calamita	LC	Netherlands	NL	NLD	Europe	2008	2010	2009	2010	2010	2010	Bd	field
Spitzen-Van der Sluijs et al., 2014	WOS:000342668700020	2014	Epidalea	calamita	Anura	-	Bufonidae	-	Epidalea	calamita	LC	Belgium	BE	BEL	Europe	2008	2010	2009	2010	2010	2010	Bd	field
Spitzen-Van der Sluijs et al., 2014	WOS:000342668700020	2014	Hyla	arborea	Anura	-	Hylidae	Hylinae	Hyla	arborea	LC	Netherlands	NL	NLD	Europe	2008	2010	2009	2009	2009	2009	Bd	field
Spitzen-Van der Sluijs et al., 2014	WOS:000342668700020	2014	Hyla	arborea	Anura	-	Hylidae	Hylinae	Hyla	arborea	LC	Belgium	BE	BEL	Europe	2008	2010	2009	2009	2009	2009	Bd	field
Spitzen-Van der Sluijs et al., 2014	WOS:000342668700020	2014	Rana	arvalis	Anura	-	Ranidae	-	Rana	arvalis	LC	Netherlands	NL	NLD	Europe	2008	2010	2009	2009	-	-	noBd	field
Spitzen-Van der Sluijs et al., 2014	WOS:000342668700020	2014	Rana	arvalis	Anura	-	Ranidae	-	Rana	arvalis	LC	Belgium	BE	BEL	Europe	2008	2010	2009	2009	-	-	noBd	field
Spitzen-Van der Sluijs et al., 2014	WOS:000342668700020	2014	Rana	temporaria	Anura	-	Ranidae	-	Rana	temporaria	LC	Netherlands	NL	NLD	Europe	2008	2010	2009	2010	2009	2009	Bd	field
Spitzen-Van der Sluijs et al., 2014	WOS:000342668700020	2014	Rana	temporaria	Anura	-	Ranidae	-	Rana	temporaria	LC	Belgium	BE	BEL	Europe	2008	2010	2009	2010	2009	2009	Bd	field
Spitzen-Van der Sluijs et al., 2014	WOS:000342668700020	2014	Pelophylax	kl.esculentus	-	-	-	-	-	-	LC	Belgium	BE	BEL	Europe	2008	2010	2009	2010	2009	2009	Bd	field
Spitzen-Van der Sluijs et al., 2014	WOS:000342668700020	2014	Pelophylax	lessonae	Anura	-	Ranidae	-	Pelophylax	lessonae	LC	Netherlands	NL	NLD	Europe	2008	2010	2009	2010	2009	2009	Bd	field
Spitzen-Van der Sluijs et al., 2014	WOS:000342668700020	2014	Pelophylax	lessonae	Anura	-	Ranidae	-	Pelophylax	lessonae	LC	Belgium	BE	BEL	Europe	2008	2010	2009	2010	2009	2009	Bd	field
Spitzen-Van der Sluijs et al., 2014	WOS:000342668700020	2014	Xenopus	laevis	Anura	-	Pipidae	-	Xenopus	laevis	LC	Netherlands	NL	NLD	Europe	2008	2010	2009	2010	-	-	noBd	field
Spitzen-Van der Sluijs et al., 2014	WOS:000342668700020	2014	Xenopus	laevis	Anura	-	Pipidae	-	Xenopus	laevis	LC	Belgium	BE	BEL	Europe	2008	2010	2009	2010	-	-	noBd	field
Spitzen-Van der Sluijs et al., 2014	WOS:000342668700020	2014	Triturus	marmoratus	Caudata	-	Salamandridae	Pleurodelinae	Triturus	marmoratus	LC	Netherlands	NL	NLD	Europe	2008	2009	2009	2009	-	-	noBd	field
Spitzen-Van der Sluijs et al., 2014	WOS:000342668700020	2014	Triturus	marmoratus	Caudata	-	Salamandridae	Pleurodelinae	Triturus	marmoratus	LC	Belgium	BE	BEL	Europe	2008	2009	2009	2009	-	-	noBd	field
Spitzen-Van der Sluijs et al., 2014	WOS:000342668700020	2014	Triturus	carnifex	Caudata	-	Salamandridae	Pleurodelinae	Triturus	carnifex	LC	Netherlands	NL	NLD	Europe	2008	2009	2009	2009	-	-	noBd	field
Spitzen-Van der Sluijs et al., 2014	WOS:000342668700020	2014	Triturus	carnifex	Caudata	-	Salamandridae	Pleurodelinae	Triturus	carnifex	LC	Belgium	BE	BEL	Europe	2008	2009	2009	2009	-	-	noBd	field
Spitzen-Van der Sluijs et al., 2014	WOS:000342668700020	2014	Lithobatus	catesbeianus	Anura	-	Ranidae	-	Lithobates	catesbeianus	LC	Netherlands	NL	NLD	Europe	2008	2008	2008	2008	2008	2008	Bd	field
Spitzen-Van der Sluijs et al., 2014	WOS:000342668700020	2014	Lithobatus	catesbeianus	Anura	-	Ranidae	-	Lithobates	catesbeianus	LC	Belgium	BE	BEL	Europe	2008	2008	2008	2008	2008	2008	Bd	field
Spitzen-Van der Sluijs et al., 2014	WOS:000342668700020	2014	Salamandra	salamandra	Caudata	-	Salamandridae	Salamandrinae	Salamandra	salamandra	LC	-	-	-	-	1837	2007	-	-	-	-	noBd	museum
Spitzen-Van der Sluijs et al., 2014	WOS:000342668700020	2014	Ichthyosaura	alpestris	Caudata	-	Salamandridae	Pleurodelinae	Ichthyosaura	alpestris	LC	-	-	-	-	1837	2007	-	-	-	-	noBd	museum
Spitzen-Van der Sluijs et al., 2014	WOS:000342668700020	2014	Lissotriton	vulgaris	Caudata	-	Salamandridae	Pleurodelinae	Lissotriton	vulgaris	LC	-	-	-	-	1837	2007	-	-	-	-	noBd	museum
Spitzen-Van der Sluijs et al., 2014	WOS:000342668700020	2014	Alytes	obstetricans	Anura	-	Alytidae	-	Alytes	obstetricans	LC	-	-	-	-	1837	2007	-	-	-	-	noBd	museum
Spitzen-Van der Sluijs et al., 2014	WOS:000342668700020	2014	Bombina	variegata	Anura	-	Bombinatoridae	-	Bombina	variegata	LC	-	-	-	-	1837	2007	-	-	-	-	noBd	museum
Spitzen-Van der Sluijs et al., 2014	WOS:000342668700020	2014	Bufo	bufo	Anura	-	Bufonidae	-	Bufo	bufo	LC	-	-	-	-	1837	2007	-	-	-	-	noBd	museum
Spitzen-Van der Sluijs et al., 2014	WOS:000342668700020	2014	Epidalea	calamita	Anura	-	Bufonidae	-	Epidalea	calamita	LC	-	-	-	-	1837	2007	-	-	-	-	Bd	museum
Spitzen-Van der Sluijs et al., 2014	WOS:000342668700020	2014	Hyla	arborea	Anura	-	Hylidae	Hylinae	Hyla	arborea	LC	-	-	-	-	1837	2007	-	-	-	-	noBd	museum
Spitzen-Van der Sluijs et al., 2014	WOS:000342668700020	2014	Rana	arvalis	Anura	-	Ranidae	-	Rana	arvalis	LC	-	-	-	-	1837	2007	-	-	-	-	noBd	museum
Spitzen-Van der Sluijs et al., 2014	WOS:000342668700020	2014	Rana	temporaria	Anura	-	Ranidae	-	Rana	temporaria	LC	-	-	-	-	1837	2007	-	-	-	-	noBd	museum
Spitzen-Van der Sluijs et al., 2014	WOS:000342668700020	2014	Pelophylax	synkl.esculenta	-	-	-	-	-	-	LC	-	-	-	-	1837	2007	-	-	-	-	noBd	museum
Spitzen-Van der Sluijs et al., 2014	WOS:000342668700020	2014	Pelophylax	lessonae	Anura	-	Ranidae	-	Pelophylax	lessonae	LC	-	-	-	-	1837	2007	-	-	-	-	noBd	museum
Spitzen-Van der Sluijs et al., 2014	WOS:000342668700020	2014	Pelophylax	kl.esculentus	-	-	-	-	-	-	LC	-	-	-	-	1837	2007	-	-	-	-	noBd	museum
Balaz et al., 2014a	WOS:000330265900022	2014	Rana	latastei	Anura	-	Ranidae	-	Rana	latastei	VU	Croatia	HR	HRV	Europe	2002	2009	2003	2003	-	-	noBd	field
Balaz et al., 2014a	WOS:000330265900022	2014	Lisotriton	vulgaris	Caudata	-	Salamandridae	Pleurodelinae	Lissotriton	vulgaris	LC	Czechia	CZ	CZE	Europe	2002	2009	2002	2002	-	-	noBd	field
Balaz et al., 2014a	WOS:000330265900022	2014	Pelophylax	lessonae	Anura	-	Ranidae	-	Pelophylax	lessonae	LC	Estonia	EE	EST	Europe	2002	2009	2004	2004	-	-	noBd	field
Balaz et al., 2014a	WOS:000330265900022	2014	Rana	latastei	Anura	-	Ranidae	-	Rana	latastei	VU	Slovenia	SI	SVN	Europe	2002	2009	2003	2003	-	-	noBd	field
Balaz et al., 2014a	WOS:000330265900022	2014	Salamandra	salamandra	Caudata	-	Salamandridae	Salamandrinae	Salamandra	salamandra	LC	Hungary	HU	HUN	Europe	2002	2009	2007	2007	-	-	noBd	field
Balaz et al., 2014a	WOS:000330265900022	2014	Bufo	bufo	Anura	-	Bufonidae	-	Bufo	bufo	LC	Hungary	HU	HUN	Europe	2002	2009	2004	2007	-	-	noBd	field
Balaz et al., 2014a	WOS:000330265900022	2014	Rana	dalmatina	Anura	-	Ranidae	-	Rana	dalmatina	LC	Hungary	HU	HUN	Europe	2002	2009	2007	2007	-	-	noBd	field
Balaz et al., 2014a	WOS:000330265900022	2014	Pelophylax	esculentus	-	-	-	-	-	-	LC	Hungary	HU	HUN	Europe	2002	2009	2004	2004	-	-	noBd	field
Balaz et al., 2014a	WOS:000330265900022	2014	Pelophylax	ridibundus	Anura	-	Ranidae	-	Pelophylax	ridibundus	LC	Hungary	HU	HUN	Europe	2002	2009	2004	2004	-	-	noBd	field
Balaz et al., 2014a	WOS:000330265900022	2014	Rana	temporaria	Anura	-	Ranidae	-	Rana	temporaria	LC	Hungary	HU	HUN	Europe	2002	2009	2004	2004	2004	2004	Bd	field
Balaz et al., 2014a	WOS:000330265900022	2014	Bombina	variegata	Anura	-	Bombinatoridae	-	Bombina	variegata	LC	Hungary	HU	HUN	Europe	2002	2009	2007	2009	2007	2008	Bd	field
Balaz et al., 2014a	WOS:000330265900022	2014	Bombina	variegata	Anura	-	Bombinatoridae	-	Bombina	variegata	LC	Slovakia	SK	SVK	Europe	2002	2009	2008	2008	2008	2008	Bd	field
Balaz et al., 2014a	WOS:000330265900022	2014	Salamandra	salamandra	Caudata	-	Salamandridae	Salamandrinae	Salamandra	salamandra	LC	Slovakia	SK	SVK	Europe	2002	2009	2008	2008	-	-	noBd	field
Balaz et al., 2014a	WOS:000330265900022	2014	Bufo	bufo	Anura	-	Bufonidae	-	Bufo	bufo	LC	Czechia	CZ	CZE	Europe	2002	2009	2008	2009	2008	2008	Bd	field
Balaz et al., 2014a	WOS:000330265900022	2014	Rana	temporaria	Anura	-	Ranidae	-	Rana	temporaria	LC	Czechia	CZ	CZE	Europe	2002	2009	2008	2008	-	-	noBd	field
Balaz et al., 2014a	WOS:000330265900022	2014	Pelophylax	kl.esculentus	-	-	-	-	-	-	LC	Czechia	CZ	CZE	Europe	2002	2009	2008	2008	2008	2008	Bd	field
Balaz et al., 2014a	WOS:000330265900022	2014	Lisotriton	vulgaris	Caudata	-	Salamandridae	Pleurodelinae	Lissotriton	vulgaris	LC	Czechia	CZ	CZE	Europe	2002	2009	2008	2009	-	-	noBd	field
Balaz et al., 2014a	WOS:000330265900022	2014	Bombina	bombina	Anura	-	Bombinatoridae	-	Bombina	bombina	LC	Czechia	CZ	CZE	Europe	2002	2009	2009	2009	2009	2009	Bd	field
Balaz et al., 2014a	WOS:000330265900022	2014	Triturus	cristatus	Caudata	-	Salamandridae	Pleurodelinae	Triturus	cristatus	LC	Czechia	CZ	CZE	Europe	2002	2009	2009	2009	-	-	Bd	field
Lawson et al., 2011	WOS:000292798500007	2011	Agalychnis	moreletii	Anura	-	Phyllomedusidae	-	Agalychnis	moreletii	LC	El Salvador	SV	SLV	Mesoamerica	2008	2008	2008	2008	2008	2008	Bd	field
Burgmeier et al., 2011	WOS:000296409500004	2011	Cryptobranchus	alleganiensis_alleganiensis	Caudata	-	Cryptobranchidae	-	Cryptobranchus	alleganiensis	NT	United States of America	US	USA	North America	2008	2009	2008	2009	-	-	Bd	field
Lane et al., 2003	WOS:000184058500006	2003	Afrana	fuscigula	Anura	-	Pyxicephalidae	Cacosterninae	Amietia	fuscigula	LC	South Africa	ZA	ZAF	Sub-Saharan Africa	-	-	-	-	-	-	Bd	field
Tinsley et al., 2015	WOS:000353007200041	2015	Xenopus	laevis	Anura	-	Pipidae	-	Xenopus	laevis	LC	United Kingdom of Great Britain and Northern Ireland	GB	GBR	Europe	2008	2011	2008	2010	2008	2008	Bd	field
Tinsley et al., 2015	WOS:000353007200041	2015	Bufo	bufo	Anura	-	Bufonidae	-	Bufo	bufo	LC	United Kingdom of Great Britain and Northern Ireland	GB	GBR	Europe	2008	2011	-	-	2008	2008	Bd	field
Tinsley et al., 2015	WOS:000353007200041	2015	Rana	temporaria	Anura	-	Ranidae	-	Rana	temporaria	LC	United Kingdom of Great Britain and Northern Ireland	GB	GBR	Europe	2008	2011	-	-	2008	2008	noBd	field
Gabriela Agostini and Burrowes, 2015	WOS:000369356700003	2015	Rhinella	fernandezae	Anura	-	Bufonidae	-	Rhinella	fernandezae	LC	Argentina	AR	ARG	South America	2010	2012	-	-	-	-	Bd	field
Gabriela Agostini and Burrowes, 2015	WOS:000369356700003	2015	Leptodactylus	latrans	Anura	-	Leptodactylidae	Leptodactylinae	Leptodactylus	latrans	LC	Argentina	AR	ARG	South America	2010	2012	-	-	-	-	Bd	field
Gabriela Agostini and Burrowes, 2015	WOS:000369356700003	2015	Hypsiboas	pulchellus	Anura	-	Hylidae	Cophomantinae	Boana	pulchella	LC	Argentina	AR	ARG	South America	2010	2012	-	-	-	-	Bd	field
Gabriela Agostini and Burrowes, 2015	WOS:000369356700003	2015	Pseudis	minuta	Anura	-	Hylidae	Pseudinae	Pseudis	minuta	LC	Argentina	AR	ARG	South America	2010	2012	-	-	-	-	Bd	field
Sztatecsny and Glaser, 2011	WOS:000291079500011	2011	Lissotriton	vulgaris	Caudata	-	Salamandridae	Pleurodelinae	Lissotriton	vulgaris	LC	Austria	AT	AUT	Europe	2008	2009	-	-	-	-	Bd	field
Sztatecsny and Glaser, 2011	WOS:000291079500011	2011	Ichthyosaura	alpestris	Caudata	-	Salamandridae	Pleurodelinae	Ichthyosaura	alpestris	LC	Austria	AT	AUT	Europe	2008	2009	-	-	-	-	Bd	field
Sztatecsny and Glaser, 2011	WOS:000291079500011	2011	Triturus	cristatus	Caudata	-	Salamandridae	Pleurodelinae	Triturus	cristatus	LC	Austria	AT	AUT	Europe	2008	2009	-	-	-	-	Bd	field
Sztatecsny and Glaser, 2011	WOS:000291079500011	2011	Triturus	carnifex	Caudata	-	Salamandridae	Pleurodelinae	Triturus	carnifex	LC	Austria	AT	AUT	Europe	2008	2009	-	-	-	-	Bd	field
Sztatecsny and Glaser, 2011	WOS:000291079500011	2011	Triturus	dobrogicus	Caudata	-	Salamandridae	Pleurodelinae	Triturus	dobrogicus	NT	Austria	AT	AUT	Europe	2008	2009	-	-	-	-	Bd	field
Sztatecsny and Glaser, 2011	WOS:000291079500011	2011	Bombina	bombina	Anura	-	Bombinatoridae	-	Bombina	bombina	LC	Austria	AT	AUT	Europe	2008	2009	-	-	-	-	Bd	field
Sztatecsny and Glaser, 2011	WOS:000291079500011	2011	Bombina	variegata	Anura	-	Bombinatoridae	-	Bombina	variegata	LC	Austria	AT	AUT	Europe	2008	2009	-	-	-	-	Bd	field
Sztatecsny and Glaser, 2011	WOS:000291079500011	2011	Pelophylax	kl.esculentus	-	-	-	-	-	-	LC	Austria	AT	AUT	Europe	2008	2009	-	-	-	-	Bd	field
Kaiser and Pollinger, 2012	WOS:000302999600019	2012	Bolitoglossa	mexicanum	Caudata	-	Plethodontidae	Hemidactyliinae	Bolitoglossa	mexicana	LC	Belize	BZ	BLZ	Mesoamerica	2006	2008	-	-	-	-	noBd	field
Kaiser and Pollinger, 2012	WOS:000302999600019	2012	Bolitoglossa	rufescens	Caudata	-	Plethodontidae	Hemidactyliinae	Bolitoglossa	rufescens	LC	Belize	BZ	BLZ	Mesoamerica	2006	2008	-	-	-	-	noBd	field
Kaiser and Pollinger, 2012	WOS:000302999600019	2012	Incilius	campbelli	Anura	-	Bufonidae	-	Incilius	campbelli	NT	Belize	BZ	BLZ	Mesoamerica	2006	2008	-	-	-	-	Bd	field
Kaiser and Pollinger, 2012	WOS:000302999600019	2012	Incilius	marinus	Anura	-	Bufonidae	-	Rhinella	marina	LC	Belize	BZ	BLZ	Mesoamerica	2006	2008	-	-	-	-	noBd	field
Kaiser and Pollinger, 2012	WOS:000302999600019	2012	Incilius	sp.	-	-	-	-	-	-	-	Belize	BZ	BLZ	Mesoamerica	2006	2008	-	-	-	-	Bd	field
Kaiser and Pollinger, 2012	WOS:000302999600019	2012	Incilius	valliceps	Anura	-	Bufonidae	-	Incilius	valliceps	LC	Belize	BZ	BLZ	Mesoamerica	2006	2008	-	-	-	-	noBd	field
Kaiser and Pollinger, 2012	WOS:000302999600019	2012	Hyalinobatrachium	fleischmanni	Anura	-	Centrolenidae	Hyalinobatrachinae	Hyalinobatrachium	fleischmanni	LC	Belize	BZ	BLZ	Mesoamerica	2006	2008	-	-	-	-	Bd	field
Kaiser and Pollinger, 2012	WOS:000302999600019	2012	Agalychnis	callidryas	Anura	-	Phyllomedusidae	-	Agalychnis	callidryas	LC	Belize	BZ	BLZ	Mesoamerica	2006	2008	-	-	-	-	Bd	field
Kaiser and Pollinger, 2012	WOS:000302999600019	2012	Agalychnis	moreletii	Anura	-	Phyllomedusidae	-	Agalychnis	moreletii	LC	Belize	BZ	BLZ	Mesoamerica	2006	2008	-	-	-	-	Bd	field
Kaiser and Pollinger, 2012	WOS:000302999600019	2012	Dendropsophus	ebraccatus	Anura	-	Hylidae	Dendropsophinae	Dendropsophus	ebraccatus	LC	Belize	BZ	BLZ	Mesoamerica	2006	2008	-	-	-	-	Bd	field
Kaiser and Pollinger, 2012	WOS:000302999600019	2012	Dendropsophus	microcephalus	Anura	-	Hylidae	Dendropsophinae	Dendropsophus	microcephalus	LC	Belize	BZ	BLZ	Mesoamerica	2006	2008	-	-	-	-	noBd	field
Kaiser and Pollinger, 2012	WOS:000302999600019	2012	Smilisca	baudinii	Anura	-	Hylidae	Hylinae	Smilisca	baudinii	LC	Belize	BZ	BLZ	Mesoamerica	2006	2008	-	-	-	-	noBd	field
Kaiser and Pollinger, 2012	WOS:000302999600019	2012	Smilisca	cyanosticta	Anura	-	Hylidae	Hylinae	Smilisca	cyanosticta	NT	Belize	BZ	BLZ	Mesoamerica	2006	2008	-	-	-	-	Bd	field
Kaiser and Pollinger, 2012	WOS:000302999600019	2012	Smilisca	sp.	-	-	-	-	-	-	-	Belize	BZ	BLZ	Mesoamerica	2006	2008	-	-	-	-	noBd	field
Kaiser and Pollinger, 2012	WOS:000302999600019	2012	Tlalocohyla	loquax	Anura	-	Hylidae	Hylinae	Tlalocohyla	loquax	LC	Belize	BZ	BLZ	Mesoamerica	2006	2008	-	-	-	-	noBd	field
Kaiser and Pollinger, 2012	WOS:000302999600019	2012	Tlalocohyla	picta	Anura	-	Hylidae	Hylinae	Tlalocohyla	picta	LC	Belize	BZ	BLZ	Mesoamerica	2006	2008	-	-	-	-	noBd	field
Kaiser and Pollinger, 2012	WOS:000302999600019	2012	Craugastor	chac	Anura	-	Craugastoridae	Craugastorinae	Craugastor	chac	NT	Belize	BZ	BLZ	Mesoamerica	2006	2008	-	-	-	-	Bd	field
Kaiser and Pollinger, 2012	WOS:000302999600019	2012	Craugastor	laticeps	Anura	-	Craugastoridae	Craugastorinae	Craugastor	laticeps	NT	Belize	BZ	BLZ	Mesoamerica	2006	2008	-	-	-	-	noBd	field
Kaiser and Pollinger, 2012	WOS:000302999600019	2012	Craugastor	loki	Anura	-	Craugastoridae	Craugastorinae	Craugastor	loki	LC	Belize	BZ	BLZ	Mesoamerica	2006	2008	-	-	-	-	noBd	field
Kaiser and Pollinger, 2012	WOS:000302999600019	2012	Craugastor	sabrinus	Anura	-	Craugastoridae	Craugastorinae	Craugastor	sabrinus	NT	Belize	BZ	BLZ	Mesoamerica	2006	2008	-	-	-	-	Bd	field
Kaiser and Pollinger, 2012	WOS:000302999600019	2012	Craugastor	sandersoni	Anura	-	Craugastoridae	Craugastorinae	Craugastor	sandersoni	EN	Belize	BZ	BLZ	Mesoamerica	2006	2008	-	-	-	-	noBd	field
Kaiser and Pollinger, 2012	WOS:000302999600019	2012	Craugastor	sp.	-	-	-	-	-	-	-	Belize	BZ	BLZ	Mesoamerica	2006	2008	-	-	-	-	noBd	field
Kaiser and Pollinger, 2012	WOS:000302999600019	2012	Eleutherodactylus	leprus	Anura	-	Eleutherodactylidae	Eleutherodactylinae	Eleutherodactylus	leprus	VU	Belize	BZ	BLZ	Mesoamerica	2006	2008	-	-	-	-	noBd	field
Kaiser and Pollinger, 2012	WOS:000302999600019	2012	Gastrophryne	elegans	Anura	-	Microhylidae	Gastrophryninae	Gastrophryne	elegans	LC	Belize	BZ	BLZ	Mesoamerica	2006	2008	-	-	-	-	noBd	field
Kaiser and Pollinger, 2012	WOS:000302999600019	2012	Lithobates	berlandieri	Anura	-	Ranidae	-	Lithobates	berlandieri	LC	Belize	BZ	BLZ	Mesoamerica	2006	2008	-	-	-	-	Bd	field
Kaiser and Pollinger, 2012	WOS:000302999600019	2012	Lithobates	juliani	Anura	-	Ranidae	-	Lithobates	juliani	NT	Belize	BZ	BLZ	Mesoamerica	2006	2008	-	-	-	-	Bd	field
Kaiser and Pollinger, 2012	WOS:000302999600019	2012	Lithobates	vaillanti	Anura	-	Ranidae	-	Lithobates	vaillanti	LC	Belize	BZ	BLZ	Mesoamerica	2006	2008	-	-	-	-	Bd	field
Kaiser and Pollinger, 2012	WOS:000302999600019	2012	Rhinophrynus	dorsalis	Anura	-	Rhinophrynidae	-	Rhinophrynus	dorsalis	LC	Belize	BZ	BLZ	Mesoamerica	2006	2008	-	-	-	-	noBd	field
Cossel et al., 2014	WOS:000345697000009	2014	Telmatobius	marmoratus	Anura	-	Telmatobiidae	-	Telmatobius	marmoratus	VU	Bolivia (Plurinational State of)	BO	BOL	South America	2010	2010	2010	2010	2010	2010	Bd	field
Hirschfeld et al., 2016	WOS:000375676800120	2016	Astylosternus	ranoides	Anura	-	Arthroleptidae	Astylosterninae	Astylosternus	ranoides	EN	Cameroon	CM	CMR	Sub-Saharan Africa	2006	2013	2006	2009	2008	2008	Bd	field
Hirschfeld et al., 2016	WOS:000375676800120	2016	Wolsterstorffina	mirei	Anura	-	Bufonidae	-	Wolterstorffina	mirei	EN	Cameroon	CM	CMR	Sub-Saharan Africa	2006	2013	2008	2008	2008	2008	Bd	field
Hirschfeld et al., 2016	WOS:000375676800120	2016	Hyperolius	riggenbachi	Anura	-	Hyperoliidae	Hyperoliinae	Hyperolius	riggenbachi	LC	Cameroon	CM	CMR	Sub-Saharan Africa	2006	2013	2006	2008	2008	2008	Bd	field
Hirschfeld et al., 2016	WOS:000375676800120	2016	Phrynobatrachus	cf.steindachneri	Anura	-	Phrynobatrachidae	-	Phrynobatrachus	steindachneri	CR	Cameroon	CM	CMR	Sub-Saharan Africa	2006	2013	2006	2008	2008	2008	Bd	field
Hirschfeld et al., 2016	WOS:000375676800120	2016	Phrynobatrachus	sp.	-	-	-	-	-	-	-	Cameroon	CM	CMR	Sub-Saharan Africa	2006	2013	2006	2011	2008	2011	Bd	field
Hirschfeld et al., 2016	WOS:000375676800120	2016	Phrynobatrachus	werneri	Anura	-	Phrynobatrachidae	-	Phrynobatrachus	werneri	LC	Cameroon	CM	CMR	Sub-Saharan Africa	2006	2013	2006	2008	2008	2008	Bd	field
Hirschfeld et al., 2016	WOS:000375676800120	2016	Xenopus	sp.nov.	-	-	-	-	-	-	-	Cameroon	CM	CMR	Sub-Saharan Africa	2006	2013	2008	2008	2008	2008	Bd	field
Hirschfeld et al., 2016	WOS:000375676800120	2016	Crotaphatrema	lamoteii	Gymnophiona	-	Scolecomorphidae	-	Crotaphatrema	lamottei	CR	Cameroon	CM	CMR	Sub-Saharan Africa	2006	2013	2008	2008	2008	2008	Bd	field
Hirschfeld et al., 2016	WOS:000375676800120	2016	Arthroleptis	perreti	Anura	-	Arthroleptidae	Arthroleptinae	Arthroleptis	perreti	EN	Cameroon	CM	CMR	Sub-Saharan Africa	2006	2013	2007	2011	2011	2011	Bd	field
Hirschfeld et al., 2016	WOS:000375676800120	2016	Arthroleptis	tuberosus	Anura	-	Arthroleptidae	Arthroleptinae	Arthroleptis	tuberosus	DD	Cameroon	CM	CMR	Sub-Saharan Africa	2006	2013	2011	2011	2011	2011	Bd	field
Hirschfeld et al., 2016	WOS:000375676800120	2016	Cardioglossa	gracilis	Anura	-	Arthroleptidae	Arthroleptinae	Cardioglossa	gracilis	LC	Cameroon	CM	CMR	Sub-Saharan Africa	2006	2013	2011	2011	2011	2011	Bd	field
Hirschfeld et al., 2016	WOS:000375676800120	2016	Cardioglossa	melanogaster	Anura	-	Arthroleptidae	Arthroleptinae	Cardioglossa	melanogaster	VU	Cameroon	CM	CMR	Sub-Saharan Africa	2006	2013	2007	2011	2011	2011	Bd	field
Hirschfeld et al., 2016	WOS:000375676800120	2016	Leptodactylodon	erythrogaster	Anura	-	Arthroleptidae	Astylosterninae	Leptodactylodon	erythrogaster	CR	Cameroon	CM	CMR	Sub-Saharan Africa	2006	2013	2011	2011	2011	2011	Bd	field
Hirschfeld et al., 2016	WOS:000375676800120	2016	Leptodactylodon	mertensi	Anura	-	Arthroleptidae	Astylosterninae	Leptodactylodon	mertensi	EN	Cameroon	CM	CMR	Sub-Saharan Africa	2006	2013	2011	2011	2011	2011	Bd	field
Hirschfeld et al., 2016	WOS:000375676800120	2016	Leptopelis	brevirostris	Anura	-	Arthroleptidae	Leptopelinae	Leptopelis	brevirostris	LC	Cameroon	CM	CMR	Sub-Saharan Africa	2006	2013	2011	2011	2011	2011	Bd	field
Hirschfeld et al., 2016	WOS:000375676800120	2016	Leptopelis	calcaratus	Anura	-	Arthroleptidae	Leptopelinae	Leptopelis	calcaratus	LC	Cameroon	CM	CMR	Sub-Saharan Africa	2006	2013	2011	2011	2011	2011	Bd	field
Hirschfeld et al., 2016	WOS:000375676800120	2016	Leptopelis	modestus	Anura	-	Arthroleptidae	Leptopelinae	Leptopelis	modestus	LC	Cameroon	CM	CMR	Sub-Saharan Africa	2006	2013	2007	2011	2011	2011	Bd	field
Hirschfeld et al., 2016	WOS:000375676800120	2016	Hyperolius	cf.nasutus	Anura	-	Hyperoliidae	Hyperoliinae	Hyperolius	nasutus	LC	Cameroon	CM	CMR	Sub-Saharan Africa	2006	2013	2011	2011	2011	2011	Bd	field
Hirschfeld et al., 2016	WOS:000375676800120	2016	Hyperolius	viridistriatus	Anura	-	Hyperoliidae	Hyperoliinae	Hyperolius	balfouri	LC	Cameroon	CM	CMR	Sub-Saharan Africa	2006	2013	2007	2011	2011	2011	Bd	field
Hirschfeld et al., 2016	WOS:000375676800120	2016	Phrynobatrachus	cricogaster	Anura	-	Phrynobatrachidae	-	Phrynobatrachus	cricogaster	NT	Cameroon	CM	CMR	Sub-Saharan Africa	2006	2013	2007	2011	2011	2011	Bd	field
Hirschfeld et al., 2016	WOS:000375676800120	2016	Cardioglossa	escalerae	Anura	-	Arthroleptidae	Arthroleptinae	Cardioglossa	escalerae	LC	Cameroon	CM	CMR	Sub-Saharan Africa	1908	2013	1960	1960	1960	1960	Bd	museum
Hirschfeld et al., 2016	WOS:000375676800120	2016	Arthroleptis	sp.	-	-	-	-	-	-	-	Cameroon	CM	CMR	Sub-Saharan Africa	1908	2013	2011	2013	2011	2013	Bd	museum
Hirschfeld et al., 2016	WOS:000375676800120	2016	Leptopelis	sp.	-	-	-	-	-	-	-	Cameroon	CM	CMR	Sub-Saharan Africa	1908	2013	2006	2013	2011	2013	Bd	museum
Hirschfeld et al., 2016	WOS:000375676800120	2016	Amietophrynus	sp.	-	-	-	-	-	-	-	Cameroon	CM	CMR	Sub-Saharan Africa	1908	2013	1994	2013	2011	2011	Bd	museum
Hirschfeld et al., 2016	WOS:000375676800120	2016	Afrixalus	fulvovittatus	Anura	-	Hyperoliidae	-	Afrixalus	fulvovittatus	LC	Cameroon	CM	CMR	Sub-Saharan Africa	1908	2013	1911	2013	2011	2013	Bd	museum
Hirschfeld et al., 2016	WOS:000375676800120	2016	Afrixalus	fulvovittatus_type_b	Anura	-	Hyperoliidae	-	Afrixalus	fulvovittatus	LC	Cameroon	CM	CMR	Sub-Saharan Africa	1908	2013	2011	2011	2011	2011	Bd	museum
Hirschfeld et al., 2016	WOS:000375676800120	2016	Afrixalus	paradorsalis	Anura	-	Hyperoliidae	-	Afrixalus	paradorsalis	LC	Cameroon	CM	CMR	Sub-Saharan Africa	1908	2013	1966	2013	2011	2013	Bd	museum
Hirschfeld et al., 2016	WOS:000375676800120	2016	Hyperolius	cf.balfouri	Anura	-	Hyperoliidae	Hyperoliinae	Hyperolius	balfouri	LC	Cameroon	CM	CMR	Sub-Saharan Africa	1908	2013	2011	2011	2011	2011	Bd	museum
Hirschfeld et al., 2016	WOS:000375676800120	2016	Hyperolius	riggenbachi	Anura	-	Hyperoliidae	Hyperoliinae	Hyperolius	riggenbachi	LC	Cameroon	CM	CMR	Sub-Saharan Africa	1908	2013	1930	2013	2011	2013	Bd	museum
Hirschfeld et al., 2016	WOS:000375676800120	2016	Kassina	cf.maculosa	Anura	-	Hyperoliidae	-	Kassina	maculosa	LC	Cameroon	CM	CMR	Sub-Saharan Africa	1908	2013	2011	2011	2011	2011	Bd	museum
Hirschfeld et al., 2016	WOS:000375676800120	2016	Xenopus	fraseri	Anura	-	Pipidae	-	Xenopus	fraseri	DD	Cameroon	CM	CMR	Sub-Saharan Africa	1908	2013	1981	2011	2011	2011	Bd	museum
Hirschfeld et al., 2016	WOS:000375676800120	2016	Xenopus	longipes	Anura	-	Pipidae	-	Xenopus	longipes	CR	Cameroon	CM	CMR	Sub-Saharan Africa	1908	2013	2004	2011	2011	2011	Bd	museum
Hirschfeld et al., 2016	WOS:000375676800120	2016	Xenopus	sp.	-	-	-	-	-	-	-	Cameroon	CM	CMR	Sub-Saharan Africa	1908	2013	2011	2013	2011	2013	Bd	museum
Hirschfeld et al., 2016	WOS:000375676800120	2016	Ptychadena	sp.	-	-	-	-	-	-	-	Cameroon	CM	CMR	Sub-Saharan Africa	1908	2013	2011	2013	2011	2013	Bd	museum
Hirschfeld et al., 2016	WOS:000375676800120	2016	Hylarana	sp.	-	-	-	-	-	-	-	Cameroon	CM	CMR	Sub-Saharan Africa	1908	2013	2011	2013	2011	2013	Bd	museum
Hirschfeld et al., 2016	WOS:000375676800120	2016	Chiromantis	rufescens	Anura	-	Rhacophoridae	Rhacophorinae	Chiromantis	rufescens	LC	Cameroon	CM	CMR	Sub-Saharan Africa	1908	2013	2011	2013	2011	2013	Bd	museum
Hirschfeld et al., 2016	WOS:000375676800120	2016	Arthroleptis	poecilonotus	Anura	-	Arthroleptidae	Arthroleptinae	Arthroleptis	poecilonotus	LC	Cameroon	CM	CMR	Sub-Saharan Africa	1908	2013	1966	2013	2013	2013	Bd	museum
Hirschfeld et al., 2016	WOS:000375676800120	2016	Astylosternus	batesi	Anura	-	Arthroleptidae	Astylosterninae	Astylosternus	batesi	LC	Cameroon	CM	CMR	Sub-Saharan Africa	1908	2013	2013	2013	2013	2013	Bd	museum
Hirschfeld et al., 2016	WOS:000375676800120	2016	Astylosternus	cf.fallax	Anura	-	Arthroleptidae	Astylosterninae	Astylosternus	fallax	VU	Cameroon	CM	CMR	Sub-Saharan Africa	1908	2013	2013	2013	2013	2013	Bd	museum
Hirschfeld et al., 2016	WOS:000375676800120	2016	Astylosternus	cf.montanus	Anura	-	Arthroleptidae	Astylosterninae	Astylosternus	montanus	LC	Cameroon	CM	CMR	Sub-Saharan Africa	1908	2013	2013	2013	2013	2013	Bd	museum
Hirschfeld et al., 2016	WOS:000375676800120	2016	Astylosternus	cf.perreti	Anura	-	Arthroleptidae	Astylosterninae	Astylosternus	perreti	EN	Cameroon	CM	CMR	Sub-Saharan Africa	1908	2013	2013	2013	2013	2013	Bd	museum
Hirschfeld et al., 2016	WOS:000375676800120	2016	Astylosternus	diadematus	Anura	-	Arthroleptidae	Astylosterninae	Astylosternus	diadematus	LC	Cameroon	CM	CMR	Sub-Saharan Africa	1908	2013	2013	2013	2013	2013	Bd	museum
Hirschfeld et al., 2016	WOS:000375676800120	2016	Astylosternus	sp.	-	-	-	-	-	-	-	Cameroon	CM	CMR	Sub-Saharan Africa	1908	2013	2006	2013	2013	2013	Bd	museum
Hirschfeld et al., 2016	WOS:000375676800120	2016	Cardioglossa	elegans	Anura	-	Arthroleptidae	Arthroleptinae	Cardioglossa	elegans	LC	Cameroon	CM	CMR	Sub-Saharan Africa	1908	2013	2013	2013	2013	2013	Bd	museum
Hirschfeld et al., 2016	WOS:000375676800120	2016	Cardioglossa	gracilis	Anura	-	Arthroleptidae	Arthroleptinae	Cardioglossa	gracilis	LC	Cameroon	CM	CMR	Sub-Saharan Africa	1908	2013	1960	2013	2013	2013	Bd	museum
Hirschfeld et al., 2016	WOS:000375676800120	2016	Leptopelis	aubryi	Anura	-	Arthroleptidae	Leptopelinae	Leptopelis	aubryi	LC	Cameroon	CM	CMR	Sub-Saharan Africa	1908	2013	2013	2013	2013	2013	Bd	museum
Hirschfeld et al., 2016	WOS:000375676800120	2016	Leptopelis	boulengeri	Anura	-	Arthroleptidae	Leptopelinae	Leptopelis	boulengeri	LC	Cameroon	CM	CMR	Sub-Saharan Africa	1908	2013	1910	2013	2013	2013	Bd	museum
Hirschfeld et al., 2016	WOS:000375676800120	2016	Leptopelis	brevirostris	Anura	-	Arthroleptidae	Leptopelinae	Leptopelis	brevirostris	LC	Cameroon	CM	CMR	Sub-Saharan Africa	1908	2013	1960	2013	2013	2013	Bd	museum
Hirschfeld et al., 2016	WOS:000375676800120	2016	Leptopelis	calcaratus	Anura	-	Arthroleptidae	Leptopelinae	Leptopelis	calcaratus	LC	Cameroon	CM	CMR	Sub-Saharan Africa	1908	2013	1994	2013	2013	2013	Bd	museum
Hirschfeld et al., 2016	WOS:000375676800120	2016	Leptopelis	millsoni	Anura	-	Arthroleptidae	Leptopelinae	Leptopelis	millsoni	LC	Cameroon	CM	CMR	Sub-Saharan Africa	1908	2013	2013	2013	2013	2013	Bd	museum
Hirschfeld et al., 2016	WOS:000375676800120	2016	Leptopelis	nordequatorialis	Anura	-	Arthroleptidae	Leptopelinae	Leptopelis	nordequatorialis	LC	Cameroon	CM	CMR	Sub-Saharan Africa	1908	2013	2013	2013	2013	2013	Bd	museum
Hirschfeld et al., 2016	WOS:000375676800120	2016	Leptopelis	notatus	Anura	-	Arthroleptidae	Leptopelinae	Leptopelis	notatus	LC	Cameroon	CM	CMR	Sub-Saharan Africa	1908	2013	2013	2013	2013	2013	Bd	museum
Hirschfeld et al., 2016	WOS:000375676800120	2016	Leptopelis	rufus	Anura	-	Arthroleptidae	Leptopelinae	Leptopelis	rufus	LC	Cameroon	CM	CMR	Sub-Saharan Africa	1908	2013	1908	2013	2013	2013	Bd	museum
Hirschfeld et al., 2016	WOS:000375676800120	2016	Nyctibates	corrugatus	Anura	-	Arthroleptidae	Astylosterninae	Nyctibates	corrugatus	LC	Cameroon	CM	CMR	Sub-Saharan Africa	1908	2013	1972	2013	2013	2013	Bd	museum
Hirschfeld et al., 2016	WOS:000375676800120	2016	Scotobleps	gabonicus	Anura	-	Arthroleptidae	Astylosterninae	Scotobleps	gabonicus	LC	Cameroon	CM	CMR	Sub-Saharan Africa	1908	2013	1966	2013	2013	2013	Bd	museum
Hirschfeld et al., 2016	WOS:000375676800120	2016	Trichobatrachus	robustus	Anura	-	Arthroleptidae	Astylosterninae	Trichobatrachus	robustus	LC	Cameroon	CM	CMR	Sub-Saharan Africa	1908	2013	2013	2013	2013	2013	Bd	museum
Hirschfeld et al., 2016	WOS:000375676800120	2016	Amietophrynus	gracilipes	Anura	-	Bufonidae	-	Sclerophrys	gracilipes	LC	Cameroon	CM	CMR	Sub-Saharan Africa	1908	2013	2013	2013	2013	2013	Bd	museum
Hirschfeld et al., 2016	WOS:000375676800120	2016	Amietophrynus	regularis	Anura	-	Bufonidae	-	Sclerophrys	regularis	LC	Cameroon	CM	CMR	Sub-Saharan Africa	1908	2013	1981	2013	2013	2013	Bd	museum
Hirschfeld et al., 2016	WOS:000375676800120	2016	Afrixalus	lacteus	Anura	-	Hyperoliidae	-	Afrixalus	lacteus	EN	Cameroon	CM	CMR	Sub-Saharan Africa	1908	2013	2013	2013	2013	2013	Bd	museum
Hirschfeld et al., 2016	WOS:000375676800120	2016	Afrixalus	laevis	Anura	-	Hyperoliidae	-	Afrixalus	laevis	LC	Cameroon	CM	CMR	Sub-Saharan Africa	1908	2013	2013	2013	2013	2013	Bd	museum
Hirschfeld et al., 2016	WOS:000375676800120	2016	Hyperolius	adametzi	Anura	-	Hyperoliidae	Hyperoliinae	Hyperolius	ademetzi	EN	Cameroon	CM	CMR	Sub-Saharan Africa	1908	2013	2013	2013	2013	2013	Bd	museum
Hirschfeld et al., 2016	WOS:000375676800120	2016	Hyperolius	bolifambae	Anura	-	Hyperoliidae	Hyperoliinae	Hyperolius	bolifambae	LC	Cameroon	CM	CMR	Sub-Saharan Africa	1908	2013	2013	2013	2013	2013	Bd	museum
Hirschfeld et al., 2016	WOS:000375676800120	2016	Hyperolius	camerunensis	Anura	-	Hyperoliidae	Hyperoliinae	Hyperolius	camerunensis	LC	Cameroon	CM	CMR	Sub-Saharan Africa	1908	2013	2013	2013	2013	2013	Bd	museum
Hirschfeld et al., 2016	WOS:000375676800120	2016	Hyperolius	cf.riggenbachi	Anura	-	Hyperoliidae	Hyperoliinae	Hyperolius	riggenbachi	LC	Cameroon	CM	CMR	Sub-Saharan Africa	1908	2013	2013	2013	2013	2013	Bd	museum
Hirschfeld et al., 2016	WOS:000375676800120	2016	Hyperolius	cinnamomeoventris	Anura	-	Hyperoliidae	Hyperoliinae	Hyperolius	cinnamomeoventris	LC	Cameroon	CM	CMR	Sub-Saharan Africa	1908	2013	1994	2013	2013	2013	Bd	museum
Hirschfeld et al., 2016	WOS:000375676800120	2016	Hyperolius	concolor	Anura	-	Hyperoliidae	Hyperoliinae	Hyperolius	concolor	LC	Cameroon	CM	CMR	Sub-Saharan Africa	1908	2013	2013	2013	2013	2013	Bd	museum
Hirschfeld et al., 2016	WOS:000375676800120	2016	Hyperolius	ocellatus	Anura	-	Hyperoliidae	Hyperoliinae	Hyperolius	ocellatus	LC	Cameroon	CM	CMR	Sub-Saharan Africa	1908	2013	1930	2013	2013	2013	Bd	museum
Hirschfeld et al., 2016	WOS:000375676800120	2016	Hyperolius	sp.	-	-	-	-	-	-	-	Cameroon	CM	CMR	Sub-Saharan Africa	1908	2013	1970	2013	2013	2013	Bd	museum
Hirschfeld et al., 2016	WOS:000375676800120	2016	Kassina	decorata	Anura	-	Hyperoliidae	-	Kassina	decorata	VU	Cameroon	CM	CMR	Sub-Saharan Africa	1908	2013	2004	2013	2013	2013	Bd	museum
Hirschfeld et al., 2016	WOS:000375676800120	2016	Petropedetes	euskircheni	Anura	-	Petropedetidae	-	Petropedetes	euskircheni	-	Cameroon	CM	CMR	Sub-Saharan Africa	1908	2013	2013	2013	2013	2013	Bd	museum
Hirschfeld et al., 2016	WOS:000375676800120	2016	Phrynobatrachus	africanus	Anura	-	Phrynobatrachidae	-	Phrynobatrachus	africanus	LC	Cameroon	CM	CMR	Sub-Saharan Africa	1908	2013	1960	2013	2013	2013	Bd	museum
Hirschfeld et al., 2016	WOS:000375676800120	2016	Phrynobatrachus	cf.auritus	Anura	-	Phrynobatrachidae	-	Phrynobatrachus	auritus	LC	Cameroon	CM	CMR	Sub-Saharan Africa	1908	2013	2013	2013	2013	2013	Bd	museum
Hirschfeld et al., 2016	WOS:000375676800120	2016	Phrynobatrachus	cornutus	Anura	-	Phrynobatrachidae	-	Phrynobatrachus	cornutus	LC	Cameroon	CM	CMR	Sub-Saharan Africa	1908	2013	2013	2013	2013	2013	Bd	museum
Hirschfeld et al., 2016	WOS:000375676800120	2016	Hylarana	albolabris	Anura	-	Ranidae	-	Amnirana	albolabris	LC	Cameroon	CM	CMR	Sub-Saharan Africa	1908	2013	1994	2013	2013	2013	Bd	museum
Hirschfeld et al., 2016	WOS:000375676800120	2016	Arthroleptis	adelphus	Anura	-	Arthroleptidae	Arthroleptinae	Arthroleptis	adelphus	LC	Cameroon	CM	CMR	Sub-Saharan Africa	2006	2013	2006	2006	-	-	noBd	field
Hirschfeld et al., 2016	WOS:000375676800120	2016	Arthroleptis	cf.poecilonotus	Anura	-	Arthroleptidae	Arthroleptinae	Arthroleptis	poecilonotus	LC	Cameroon	CM	CMR	Sub-Saharan Africa	2006	2013	2006	2006	-	-	noBd	field
Hirschfeld et al., 2016	WOS:000375676800120	2016	Arthroleptis	palava	Anura	-	Arthroleptidae	Arthroleptinae	Arthroleptis	palava	LC	Cameroon	CM	CMR	Sub-Saharan Africa	2006	2013	2006	2006	-	-	noBd	field
Hirschfeld et al., 2016	WOS:000375676800120	2016	Arthroleptis	poecilonotos	Anura	-	Arthroleptidae	Arthroleptinae	Arthroleptis	poecilonotus	LC	Cameroon	CM	CMR	Sub-Saharan Africa	2006	2013	2006	2006	-	-	noBd	field
Hirschfeld et al., 2016	WOS:000375676800120	2016	Arthroleptis	variabilis	Anura	-	Arthroleptidae	Arthroleptinae	Arthroleptis	variabilis	LC	Cameroon	CM	CMR	Sub-Saharan Africa	2006	2013	2006	2008	-	-	noBd	field
Hirschfeld et al., 2016	WOS:000375676800120	2016	Astylosternus	rheophilus	Anura	-	Arthroleptidae	Astylosterninae	Astylosternus	rheophilus	NT	Cameroon	CM	CMR	Sub-Saharan Africa	2006	2013	2006	2011	-	-	noBd	field
Hirschfeld et al., 2016	WOS:000375676800120	2016	Cardioglossa	oreas	Anura	-	Arthroleptidae	Arthroleptinae	Cardioglossa	oreas	EN	Cameroon	CM	CMR	Sub-Saharan Africa	2006	2013	2006	2006	-	-	noBd	field
Hirschfeld et al., 2016	WOS:000375676800120	2016	Cardioglossa	pulchra	Anura	-	Arthroleptidae	Arthroleptinae	Cardioglossa	pulchra	EN	Cameroon	CM	CMR	Sub-Saharan Africa	2006	2013	2006	2006	-	-	noBd	field
Hirschfeld et al., 2016	WOS:000375676800120	2016	Leptodactylodon	bicolor	Anura	-	Arthroleptidae	Astylosterninae	Leptodactylodon	bicolor	NT	Cameroon	CM	CMR	Sub-Saharan Africa	2006	2013	2006	2006	-	-	noBd	field
Hirschfeld et al., 2016	WOS:000375676800120	2016	Leptodactylodon	perreti	Anura	-	Arthroleptidae	Astylosterninae	Leptodactylodon	perreti	EN	Cameroon	CM	CMR	Sub-Saharan Africa	2006	2013	2006	2006	-	-	noBd	field
Hirschfeld et al., 2016	WOS:000375676800120	2016	Trichobatracus	robustus	Anura	-	Arthroleptidae	Astylosterninae	Trichobatrachus	robustus	LC	Cameroon	CM	CMR	Sub-Saharan Africa	2006	2013	2006	2006	-	-	noBd	field
Hirschfeld et al., 2016	WOS:000375676800120	2016	Amietophrynus	maculatus	Anura	-	Bufonidae	-	Sclerophrys	maculata	LC	Cameroon	CM	CMR	Sub-Saharan Africa	2006	2013	2006	2006	-	-	noBd	field
Hirschfeld et al., 2016	WOS:000375676800120	2016	Werneria	bambutensis	Anura	-	Bufonidae	-	Werneria	bambutensis	CR	Cameroon	CM	CMR	Sub-Saharan Africa	2006	2013	2006	2008	-	-	noBd	field
Hirschfeld et al., 2016	WOS:000375676800120	2016	Phrynobatrachus	cf.natalensis	Anura	-	Phrynobatrachidae	-	Phrynobatrachus	natalensis	LC	Cameroon	CM	CMR	Sub-Saharan Africa	2006	2013	2006	2006	-	-	noBd	field
Hirschfeld et al., 2016	WOS:000375676800120	2016	Phrynobatrachus	cf.werneri	Anura	-	Phrynobatrachidae	-	Phrynobatrachus	werneri	LC	Cameroon	CM	CMR	Sub-Saharan Africa	2006	2013	2006	2008	-	-	noBd	field
Hirschfeld et al., 2016	WOS:000375676800120	2016	Phrynobatrachus	schioetzi	Anura	-	Phrynobatrachidae	-	Phrynobatrachus	schioetzi	VU	Cameroon	CM	CMR	Sub-Saharan Africa	2006	2013	2006	2006	-	-	noBd	field
Hirschfeld et al., 2016	WOS:000375676800120	2016	Phrynobatrachus	steindachneri	Anura	-	Phrynobatrachidae	-	Phrynobatrachus	steindachneri	CR	Cameroon	CM	CMR	Sub-Saharan Africa	2006	2013	2006	2011	-	-	noBd	field
Hirschfeld et al., 2016	WOS:000375676800120	2016	Xenopus	amieti	Anura	-	Pipidae	-	Xenopus	amieti	VU	Cameroon	CM	CMR	Sub-Saharan Africa	2006	2013	2006	2008	-	-	noBd	field
Hirschfeld et al., 2016	WOS:000375676800120	2016	Xenopus	laevis_sudanensis	Anura	-	Pipidae	-	Xenopus	laevis	LC	Cameroon	CM	CMR	Sub-Saharan Africa	2006	2013	2006	2006	-	-	noBd	field
Hirschfeld et al., 2016	WOS:000375676800120	2016	Crotaphatrema	lamottei	Gymnophiona	-	Scolecomorphidae	-	Crotaphatrema	lamottei	CR	Cameroon	CM	CMR	Sub-Saharan Africa	2006	2013	2006	2006	-	-	noBd	field
Hirschfeld et al., 2016	WOS:000375676800120	2016	Unidentified	sp.	-	-	-	-	-	-	-	Cameroon	CM	CMR	Sub-Saharan Africa	2006	2013	2006	2006	-	-	noBd	field
Hirschfeld et al., 2016	WOS:000375676800120	2016	Arthroleptis	cf.adelphus	Anura	-	Arthroleptidae	Arthroleptinae	Arthroleptis	adelphus	LC	Cameroon	CM	CMR	Sub-Saharan Africa	2006	2013	2007	2008	-	-	noBd	field
Hirschfeld et al., 2016	WOS:000375676800120	2016	Astylosternus	montanus	Anura	-	Arthroleptidae	Astylosterninae	Astylosternus	montanus	LC	Cameroon	CM	CMR	Sub-Saharan Africa	2006	2013	2007	2009	-	-	noBd	field
Hirschfeld et al., 2016	WOS:000375676800120	2016	Astylosternus	perreti	Anura	-	Arthroleptidae	Astylosterninae	Astylosternus	perreti	EN	Cameroon	CM	CMR	Sub-Saharan Africa	2006	2013	2007	2011	-	-	noBd	field
Hirschfeld et al., 2016	WOS:000375676800120	2016	Cardioglossa	elegans	Anura	-	Arthroleptidae	Arthroleptinae	Cardioglossa	elegans	LC	Cameroon	CM	CMR	Sub-Saharan Africa	2006	2013	2007	2008	-	-	noBd	field
Hirschfeld et al., 2016	WOS:000375676800120	2016	Cardioglossa	manengouba	Anura	-	Arthroleptidae	Arthroleptinae	Cardioglossa	manengouba	CR	Cameroon	CM	CMR	Sub-Saharan Africa	2006	2013	2007	2008	-	-	noBd	field
Hirschfeld et al., 2016	WOS:000375676800120	2016	Cardioglossa	trifasciata	Anura	-	Arthroleptidae	Arthroleptinae	Cardioglossa	trifasciata	CR	Cameroon	CM	CMR	Sub-Saharan Africa	2006	2013	2007	2008	-	-	noBd	field
Hirschfeld et al., 2016	WOS:000375676800120	2016	Cardioglossa	venusta	Anura	-	Arthroleptidae	Arthroleptinae	Cardioglossa	venusta	EN	Cameroon	CM	CMR	Sub-Saharan Africa	2006	2013	2007	2008	-	-	noBd	field
Hirschfeld et al., 2016	WOS:000375676800120	2016	Leptodactylodon	cf.boulengeri	Anura	-	Arthroleptidae	Astylosterninae	Leptodactylodon	boulengeri	NT	Cameroon	CM	CMR	Sub-Saharan Africa	2006	2013	2007	2008	-	-	noBd	field
Hirschfeld et al., 2016	WOS:000375676800120	2016	Leptodactylodon	erythrogaster	Anura	-	Arthroleptidae	Astylosterninae	Leptodactylodon	erythrogaster	CR	Cameroon	CM	CMR	Sub-Saharan Africa	2006	2013	2007	2008	-	-	noBd	field
Hirschfeld et al., 2016	WOS:000375676800120	2016	Leptodactylodon	mertensi	Anura	-	Arthroleptidae	Astylosterninae	Leptodactylodon	mertensi	EN	Cameroon	CM	CMR	Sub-Saharan Africa	2006	2013	2007	2008	-	-	noBd	field
Hirschfeld et al., 2016	WOS:000375676800120	2016	Trichobatrachus	robbustus	Anura	-	Arthroleptidae	Astylosterninae	Trichobatrachus	robustus	LC	Cameroon	CM	CMR	Sub-Saharan Africa	2006	2013	2007	2008	-	-	noBd	field
Hirschfeld et al., 2016	WOS:000375676800120	2016	Amietophrynus	villiersi	Anura	-	Bufonidae	-	Sclerophrys	villiersi	VU	Cameroon	CM	CMR	Sub-Saharan Africa	2006	2013	2007	2008	-	-	noBd	field
Hirschfeld et al., 2016	WOS:000375676800120	2016	Werneria	mertensiana	Anura	-	Bufonidae	-	Werneria	mertensiana	CR	Cameroon	CM	CMR	Sub-Saharan Africa	2006	2013	2007	2008	-	-	noBd	field
Hirschfeld et al., 2016	WOS:000375676800120	2016	Werneria	tandyi	Anura	-	Bufonidae	-	Werneria	tandyi	CR	Cameroon	CM	CMR	Sub-Saharan Africa	2006	2013	2007	2008	-	-	noBd	field
Hirschfeld et al., 2016	WOS:000375676800120	2016	Wolterstorffina	parvipalmata	Anura	-	Bufonidae	-	Wolterstorffina	parvipalmata	CR	Cameroon	CM	CMR	Sub-Saharan Africa	2006	2013	2007	2008	-	-	noBd	field
Hirschfeld et al., 2016	WOS:000375676800120	2016	Conraua	robusta	Anura	-	Conrauidae	-	Conraua	robusta	VU	Cameroon	CM	CMR	Sub-Saharan Africa	2006	2013	2007	2008	-	-	noBd	field
Hirschfeld et al., 2016	WOS:000375676800120	2016	Afrixalus	paradorsalis_manengoubensis	Anura	-	Hyperoliidae	-	Afrixalus	paradorsalis	LC	Cameroon	CM	CMR	Sub-Saharan Africa	2006	2013	2007	2008	-	-	noBd	field
Hirschfeld et al., 2016	WOS:000375676800120	2016	Hyperolius	sp.1	-	-	-	-	-	-	-	Cameroon	CM	CMR	Sub-Saharan Africa	2006	2013	2007	2008	-	-	noBd	field
Hirschfeld et al., 2016	WOS:000375676800120	2016	Kassina	decorata	Anura	-	Hyperoliidae	-	Kassina	decorata	VU	Cameroon	CM	CMR	Sub-Saharan Africa	2006	2013	2007	2008	-	-	noBd	field
Hirschfeld et al., 2016	WOS:000375676800120	2016	Petropedetes	perreti	Anura	-	Petropedetidae	-	Petropedetes	perreti	EN	Cameroon	CM	CMR	Sub-Saharan Africa	2006	2013	2007	2008	-	-	noBd	field
Hirschfeld et al., 2016	WOS:000375676800120	2016	Phrynobatrachus	batesii	Anura	-	Phrynobatrachidae	-	Phrynobatrachus	batesii	LC	Cameroon	CM	CMR	Sub-Saharan Africa	2006	2013	2007	2008	-	-	noBd	field
Hirschfeld et al., 2016	WOS:000375676800120	2016	Phrynobatrachus	cf.sandersoni	Anura	-	Phrynobatrachidae	-	Phrynobatrachus	sandersoni	LC	Cameroon	CM	CMR	Sub-Saharan Africa	2006	2013	2007	2008	-	-	noBd	field
Hirschfeld et al., 2016	WOS:000375676800120	2016	Phrynobatrachus	manengoubensis	Anura	-	Phrynobatrachidae	-	Phrynobatrachus	manengoubensis	CR	Cameroon	CM	CMR	Sub-Saharan Africa	2006	2013	2007	2008	-	-	noBd	field
Hirschfeld et al., 2016	WOS:000375676800120	2016	Phrynobatrachus	africanus	Anura	-	Phrynobatrachidae	-	Phrynobatrachus	africanus	LC	Cameroon	CM	CMR	Sub-Saharan Africa	2006	2013	2007	2008	-	-	noBd	field
Hirschfeld et al., 2016	WOS:000375676800120	2016	Leptodactylodon	perreti	Anura	-	Arthroleptidae	Astylosterninae	Leptodactylodon	perreti	EN	Cameroon	CM	CMR	Sub-Saharan Africa	2006	2013	2009	2009	-	-	noBd	field
Hirschfeld et al., 2016	WOS:000375676800120	2016	Wolterstorffina	mirei	Anura	-	Bufonidae	-	Wolterstorffina	mirei	EN	Cameroon	CM	CMR	Sub-Saharan Africa	2006	2013	2009	2009	-	-	noBd	field
Hirschfeld et al., 2016	WOS:000375676800120	2016	Astylosternus	sp.2	-	-	-	-	-	-	-	Cameroon	CM	CMR	Sub-Saharan Africa	2006	2013	2011	2011	-	-	noBd	field
Hirschfeld et al., 2016	WOS:000375676800120	2016	Astylosternus	sp.3	-	-	-	-	-	-	-	Cameroon	CM	CMR	Sub-Saharan Africa	2006	2013	2011	2011	-	-	noBd	field
Hirschfeld et al., 2016	WOS:000375676800120	2016	Astylosternus	sp.4	-	-	-	-	-	-	-	Cameroon	CM	CMR	Sub-Saharan Africa	2006	2013	2011	2011	-	-	noBd	field
Hirschfeld et al., 2016	WOS:000375676800120	2016	Astylosternus	sp.5	-	-	-	-	-	-	-	Cameroon	CM	CMR	Sub-Saharan Africa	2006	2013	2011	2011	-	-	noBd	field
Hirschfeld et al., 2016	WOS:000375676800120	2016	Wolterstorffina	cf.parvipalmata	Anura	-	Bufonidae	-	Wolterstorffina	parvipalmata	CR	Cameroon	CM	CMR	Sub-Saharan Africa	2006	2013	2011	2011	-	-	noBd	field
Hirschfeld et al., 2016	WOS:000375676800120	2016	Ptychadena	cf.perreti	Anura	-	Ptychadenidae	-	Ptychadena	perreti	LC	Cameroon	CM	CMR	Sub-Saharan Africa	2006	2013	2011	2011	-	-	noBd	field
Hirschfeld et al., 2016	WOS:000375676800120	2016	Arthroleptis	sylvaticus	Anura	-	Arthroleptidae	Arthroleptinae	Arthroleptis	sylvaticus	LC	Cameroon	CM	CMR	Sub-Saharan Africa	2006	2013	2013	2013	-	-	noBd	field
Hirschfeld et al., 2016	WOS:000375676800120	2016	Arthroleptis	variabilis	Anura	-	Arthroleptidae	Arthroleptinae	Arthroleptis	variabilis	LC	Cameroon	CM	CMR	Sub-Saharan Africa	1908	2013	1911	2006	-	-	noBd	museum
Hirschfeld et al., 2016	WOS:000375676800120	2016	Phrynobatrachus	elberti	Anura	-	Phrynobatrachidae	-	Phrynobatrachus	elberti	DD	Cameroon	CM	CMR	Sub-Saharan Africa	1908	2013	1911	1911	-	-	noBd	museum
Hirschfeld et al., 2016	WOS:000375676800120	2016	Acanthixalus	spinosus	Anura	-	Hyperoliidae	-	Acanthixalus	spinosus	LC	Cameroon	CM	CMR	Sub-Saharan Africa	1908	2013	1930	1961	-	-	noBd	museum
Hirschfeld et al., 2016	WOS:000375676800120	2016	Hyperolius	ademetzi	Anura	-	Hyperoliidae	Hyperoliinae	Hyperolius	ademetzi	EN	Cameroon	CM	CMR	Sub-Saharan Africa	1908	2013	1930	1930	-	-	noBd	museum
Hirschfeld et al., 2016	WOS:000375676800120	2016	Hyperolius	tuberculatus	Anura	-	Hyperoliidae	Hyperoliinae	Hyperolius	tuberculatus	LC	Cameroon	CM	CMR	Sub-Saharan Africa	1908	2013	1930	2011	-	-	noBd	museum
Hirschfeld et al., 2016	WOS:000375676800120	2016	Phrynobatrachus	auritus	Anura	-	Phrynobatrachidae	-	Phrynobatrachus	auritus	LC	Cameroon	CM	CMR	Sub-Saharan Africa	1908	2013	1930	1930	-	-	noBd	museum
Hirschfeld et al., 2016	WOS:000375676800120	2016	Amietophrynus	villiersi	Anura	-	Bufonidae	-	Sclerophrys	villiersi	VU	Cameroon	CM	CMR	Sub-Saharan Africa	1908	2013	1952	2004	-	-	noBd	museum
Hirschfeld et al., 2016	WOS:000375676800120	2016	Arthroleptis	sylvaticus	Anura	-	Arthroleptidae	Arthroleptinae	Arthroleptis	sylvaticus	LC	Cameroon	CM	CMR	Sub-Saharan Africa	1908	2013	1960	2013	-	-	noBd	museum
Hirschfeld et al., 2016	WOS:000375676800120	2016	Arthroleptis	taeniatus	Anura	-	Arthroleptidae	Arthroleptinae	Arthroleptis	taeniatus	LC	Cameroon	CM	CMR	Sub-Saharan Africa	1908	2013	1961	2013	-	-	noBd	museum
Hirschfeld et al., 2016	WOS:000375676800120	2016	Opisthothylax	immaculatus	Anura	-	Hyperoliidae	-	Opisthothylax	immaculatus	LC	Cameroon	CM	CMR	Sub-Saharan Africa	1908	2013	1961	1961	-	-	noBd	museum
Hirschfeld et al., 2016	WOS:000375676800120	2016	Arthroleptis	cf.tuberosus	Anura	-	Arthroleptidae	Arthroleptinae	Arthroleptis	tuberosus	DD	Cameroon	CM	CMR	Sub-Saharan Africa	1908	2013	1966	1966	-	-	noBd	museum
Hirschfeld et al., 2016	WOS:000375676800120	2016	Amietophrynus	camerunensis	Anura	-	Bufonidae	-	Sclerophrys	camerunensis	LC	Cameroon	CM	CMR	Sub-Saharan Africa	1908	2013	1966	1994	-	-	noBd	museum
Hirschfeld et al., 2016	WOS:000375676800120	2016	Amietophrynus	superciliaris	Anura	-	Bufonidae	-	Sclerophrys	superciliaris	LC	Cameroon	CM	CMR	Sub-Saharan Africa	1908	2013	1966	1966	-	-	noBd	museum
Hirschfeld et al., 2016	WOS:000375676800120	2016	Amietophrynus	tuberosus	Anura	-	Bufonidae	-	Sclerophrys	tuberosa	LC	Cameroon	CM	CMR	Sub-Saharan Africa	1908	2013	1966	1966	-	-	noBd	museum
Hirschfeld et al., 2016	WOS:000375676800120	2016	Ptychadena	mascareniensis	Anura	-	Ptychadenidae	-	Ptychadena	mascareniensis	LC	Cameroon	CM	CMR	Sub-Saharan Africa	1908	2013	1966	1981	-	-	noBd	museum
Hirschfeld et al., 2016	WOS:000375676800120	2016	Ptychadena	oxyrhynchus	Anura	-	Ptychadenidae	-	Ptychadena	oxyrhynchus	LC	Cameroon	CM	CMR	Sub-Saharan Africa	1908	2013	1966	1966	-	-	noBd	museum
Hirschfeld et al., 2016	WOS:000375676800120	2016	Ptychadena	superciliaris	Anura	-	Ptychadenidae	-	Ptychadena	superciliaris	LC	Cameroon	CM	CMR	Sub-Saharan Africa	1908	2013	1966	1966	-	-	noBd	museum
Hirschfeld et al., 2016	WOS:000375676800120	2016	Astylosternus	montanus	Anura	-	Arthroleptidae	Astylosterninae	Astylosternus	montanus	LC	Cameroon	CM	CMR	Sub-Saharan Africa	1908	2013	1970	1970	-	-	noBd	museum
Hirschfeld et al., 2016	WOS:000375676800120	2016	Petropedetes	cf.parkeri	Anura	-	Petropedetidae	-	Petropedetes	parkeri	LC	Cameroon	CM	CMR	Sub-Saharan Africa	1908	2013	1970	1970	-	-	noBd	museum
Hirschfeld et al., 2016	WOS:000375676800120	2016	Petropedetes	cf.vulpiae	Anura	-	Petropedetidae	-	Petropedetes	vulpiae	-	Cameroon	CM	CMR	Sub-Saharan Africa	1908	2013	1970	1970	-	-	noBd	museum
Hirschfeld et al., 2016	WOS:000375676800120	2016	Leptodactylodon	ventrimarmoratus	Anura	-	Arthroleptidae	Astylosterninae	Leptodactylodon	ventrimarmoratus	VU	Cameroon	CM	CMR	Sub-Saharan Africa	1908	2013	1972	1972	-	-	noBd	museum
Hirschfeld et al., 2016	WOS:000375676800120	2016	Phrynobatrachus	sandersoni	Anura	-	Phrynobatrachidae	-	Phrynobatrachus	sandersoni	LC	Cameroon	CM	CMR	Sub-Saharan Africa	1908	2013	1972	1973	-	-	noBd	museum
Hirschfeld et al., 2016	WOS:000375676800120	2016	Nectophryne	afra	Anura	-	Bufonidae	-	Nectophryne	afra	LC	Cameroon	CM	CMR	Sub-Saharan Africa	1908	2013	1980	2013	-	-	noBd	museum
Hirschfeld et al., 2016	WOS:000375676800120	2016	Afrixalus	dorsalis	Anura	-	Hyperoliidae	-	Afrixalus	dorsalis	LC	Cameroon	CM	CMR	Sub-Saharan Africa	1908	2013	1981	2013	-	-	noBd	museum
Hirschfeld et al., 2016	WOS:000375676800120	2016	Afrixalus	fulvovittatus_brevipalmatus	Anura	-	Hyperoliidae	-	Afrixalus	fulvovittatus	LC	Cameroon	CM	CMR	Sub-Saharan Africa	1908	2013	1981	1981	-	-	noBd	museum
Hirschfeld et al., 2016	WOS:000375676800120	2016	Hyperolius	albolabris	Anura	-	Hyperoliidae	Hyperoliinae	Hyperolius	glandicolor	LC	Cameroon	CM	CMR	Sub-Saharan Africa	1908	2013	1981	1981	-	-	noBd	museum
Hirschfeld et al., 2016	WOS:000375676800120	2016	Hymenochirus	boettgeri	Anura	-	Pipidae	-	Hymenochirus	boettgeri	LC	Cameroon	CM	CMR	Sub-Saharan Africa	1908	2013	1981	2013	-	-	noBd	museum
Hirschfeld et al., 2016	WOS:000375676800120	2016	Ptychadena	bibroni	Anura	-	Ptychadenidae	-	Ptychadena	bibroni	LC	Cameroon	CM	CMR	Sub-Saharan Africa	1908	2013	1981	1981	-	-	noBd	museum
Hirschfeld et al., 2016	WOS:000375676800120	2016	Arthroleptis	cf.adelphus	Anura	-	Arthroleptidae	Arthroleptinae	Arthroleptis	adelphus	LC	Cameroon	CM	CMR	Sub-Saharan Africa	1908	2013	1994	1994	-	-	noBd	museum
Hirschfeld et al., 2016	WOS:000375676800120	2016	Arthroleptis	cf.variabilis	Anura	-	Arthroleptidae	Arthroleptinae	Arthroleptis	variabilis	LC	Cameroon	CM	CMR	Sub-Saharan Africa	1908	2013	1994	1994	-	-	noBd	museum
Hirschfeld et al., 2016	WOS:000375676800120	2016	Hyperolius	platyceps	Anura	-	Hyperoliidae	Hyperoliinae	Hyperolius	platyceps	LC	Cameroon	CM	CMR	Sub-Saharan Africa	1908	2013	1994	1994	-	-	noBd	museum
Hirschfeld et al., 2016	WOS:000375676800120	2016	Hyperolius	platyceps_pleurotaenia	Anura	-	Hyperoliidae	Hyperoliinae	Hyperolius	platyceps	LC	Cameroon	CM	CMR	Sub-Saharan Africa	1908	2013	1994	1994	-	-	noBd	museum
Hirschfeld et al., 2016	WOS:000375676800120	2016	Ptychadena	aequiplicata	Anura	-	Ptychadenidae	-	Ptychadena	aequiplicata	LC	Cameroon	CM	CMR	Sub-Saharan Africa	1908	2013	1994	1994	-	-	noBd	museum
Hirschfeld et al., 2016	WOS:000375676800120	2016	Ptychadena	perreti	Anura	-	Ptychadenidae	-	Ptychadena	perreti	LC	Cameroon	CM	CMR	Sub-Saharan Africa	1908	2013	1994	1994	-	-	noBd	museum
Hirschfeld et al., 2016	WOS:000375676800120	2016	Astylosternus	rheophilus	Anura	-	Arthroleptidae	Astylosterninae	Astylosternus	rheophilus	NT	Cameroon	CM	CMR	Sub-Saharan Africa	1908	2013	2004	2006	-	-	noBd	museum
Hirschfeld et al., 2016	WOS:000375676800120	2016	Cardioglossa	manengouba	Anura	-	Arthroleptidae	Arthroleptinae	Cardioglossa	manengouba	CR	Cameroon	CM	CMR	Sub-Saharan Africa	1908	2013	2004	2006	-	-	noBd	museum
Hirschfeld et al., 2016	WOS:000375676800120	2016	Leptodactylodon	axillaris	Anura	-	Arthroleptidae	Astylosterninae	Leptodactylodon	axillaris	CR	Cameroon	CM	CMR	Sub-Saharan Africa	1908	2013	2004	2004	-	-	noBd	museum
Hirschfeld et al., 2016	WOS:000375676800120	2016	Amietophrynus	cf.maculatus	Anura	-	Bufonidae	-	Sclerophrys	maculata	LC	Cameroon	CM	CMR	Sub-Saharan Africa	1908	2013	2004	2004	-	-	noBd	museum
Hirschfeld et al., 2016	WOS:000375676800120	2016	Amietophrynus	maculatus	Anura	-	Bufonidae	-	Sclerophrys	maculata	LC	Cameroon	CM	CMR	Sub-Saharan Africa	1908	2013	2004	2006	-	-	noBd	museum
Hirschfeld et al., 2016	WOS:000375676800120	2016	Werneria	bambutensis	Anura	-	Bufonidae	-	Werneria	bambutensis	CR	Cameroon	CM	CMR	Sub-Saharan Africa	1908	2013	2004	2006	-	-	noBd	museum
Hirschfeld et al., 2016	WOS:000375676800120	2016	Wolterstorffina	mirei	Anura	-	Bufonidae	-	Wolterstorffina	mirei	EN	Cameroon	CM	CMR	Sub-Saharan Africa	1908	2013	2004	2006	-	-	noBd	museum
Hirschfeld et al., 2016	WOS:000375676800120	2016	Hyperolius	balfouri_viridistriatus	Anura	-	Hyperoliidae	Hyperoliinae	Hyperolius	balfouri	LC	Cameroon	CM	CMR	Sub-Saharan Africa	1908	2013	2004	2004	-	-	noBd	museum
Hirschfeld et al., 2016	WOS:000375676800120	2016	Hyperolius	guttulatus	Anura	-	Hyperoliidae	Hyperoliinae	Hyperolius	guttulatus	LC	Cameroon	CM	CMR	Sub-Saharan Africa	1908	2013	2004	2004	-	-	noBd	museum
Hirschfeld et al., 2016	WOS:000375676800120	2016	Phrynobatrachus	manengoubensis	Anura	-	Phrynobatrachidae	-	Phrynobatrachus	manengoubensis	CR	Cameroon	CM	CMR	Sub-Saharan Africa	1908	2013	2004	2004	-	-	noBd	museum
Hirschfeld et al., 2016	WOS:000375676800120	2016	Phrynobatrachus	steindachneri	Anura	-	Phrynobatrachidae	-	Phrynobatrachus	steindachneri	CR	Cameroon	CM	CMR	Sub-Saharan Africa	1908	2013	2004	2006	-	-	noBd	museum
Hirschfeld et al., 2016	WOS:000375676800120	2016	Arthroleptis	palava	Anura	-	Arthroleptidae	Arthroleptinae	Arthroleptis	palava	LC	Cameroon	CM	CMR	Sub-Saharan Africa	1908	2013	2006	2006	-	-	noBd	museum
Hirschfeld et al., 2016	WOS:000375676800120	2016	Astylosternus	perreti	Anura	-	Arthroleptidae	Astylosterninae	Astylosternus	perreti	EN	Cameroon	CM	CMR	Sub-Saharan Africa	1908	2013	2006	2006	-	-	noBd	museum
Hirschfeld et al., 2016	WOS:000375676800120	2016	Cardioglossa	oreas	Anura	-	Arthroleptidae	Arthroleptinae	Cardioglossa	oreas	EN	Cameroon	CM	CMR	Sub-Saharan Africa	1908	2013	2006	2006	-	-	noBd	museum
Hirschfeld et al., 2016	WOS:000375676800120	2016	Cardioglossa	pulchra	Anura	-	Arthroleptidae	Arthroleptinae	Cardioglossa	pulchra	EN	Cameroon	CM	CMR	Sub-Saharan Africa	1908	2013	2006	2006	-	-	noBd	museum
Hirschfeld et al., 2016	WOS:000375676800120	2016	Cardioglossa	schioetzi	Anura	-	Arthroleptidae	Arthroleptinae	Cardioglossa	schioetzi	VU	Cameroon	CM	CMR	Sub-Saharan Africa	1908	2013	2006	2006	-	-	noBd	museum
Hirschfeld et al., 2016	WOS:000375676800120	2016	Leptodactylodon	perreti	Anura	-	Arthroleptidae	Astylosterninae	Leptodactylodon	perreti	EN	Cameroon	CM	CMR	Sub-Saharan Africa	1908	2013	2006	2006	-	-	noBd	museum
Hirschfeld et al., 2016	WOS:000375676800120	2016	Werneria	tandyi	Anura	-	Bufonidae	-	Werneria	tandyi	CR	Cameroon	CM	CMR	Sub-Saharan Africa	1908	2013	2006	2006	-	-	noBd	museum
Hirschfeld et al., 2016	WOS:000375676800120	2016	Petropedetes	perreti	Anura	-	Petropedetidae	-	Petropedetes	perreti	EN	Cameroon	CM	CMR	Sub-Saharan Africa	1908	2013	2006	2006	-	-	noBd	museum
Hirschfeld et al., 2016	WOS:000375676800120	2016	Phrynobatrachus	chukuchuku	Anura	-	Phrynobatrachidae	-	Phrynobatrachus	chukuchuku	CR	Cameroon	CM	CMR	Sub-Saharan Africa	1908	2013	2006	2006	-	-	noBd	museum
Hirschfeld et al., 2016	WOS:000375676800120	2016	Afrixalus	nigeriensis	Anura	-	Hyperoliidae	-	Afrixalus	nigeriensis	LC	Cameroon	CM	CMR	Sub-Saharan Africa	1908	2013	2011	2011	-	-	noBd	museum
Hirschfeld et al., 2016	WOS:000375676800120	2016	Hyperolius	ocellatus_purpurescens	Anura	-	Hyperoliidae	Hyperoliinae	Hyperolius	ocellatus	LC	Cameroon	CM	CMR	Sub-Saharan Africa	1908	2013	2011	2011	-	-	noBd	museum
Hirschfeld et al., 2016	WOS:000375676800120	2016	Hymenochirus	sp.	-	-	-	-	-	-	-	Cameroon	CM	CMR	Sub-Saharan Africa	1908	2013	2011	2011	-	-	noBd	museum
Hirschfeld et al., 2016	WOS:000375676800120	2016	Xenopus	cf.fraseri	Anura	-	Pipidae	-	Xenopus	fraseri	DD	Cameroon	CM	CMR	Sub-Saharan Africa	1908	2013	2011	2011	-	-	noBd	museum
Hirschfeld et al., 2016	WOS:000375676800120	2016	Xenopus	cf.ruwenzoriensis	Anura	-	Pipidae	-	Xenopus	ruwenzoriensis	DD	Cameroon	CM	CMR	Sub-Saharan Africa	1908	2013	2011	2011	-	-	noBd	museum
Hirschfeld et al., 2016	WOS:000375676800120	2016	Xenopus	cf.sudanensis	Anura	-	Pipidae	-	Xenopus	laevis	LC	Cameroon	CM	CMR	Sub-Saharan Africa	1908	2013	2011	2011	-	-	noBd	museum
Hirschfeld et al., 2016	WOS:000375676800120	2016	Cardioglossa	leucomystax	Anura	-	Arthroleptidae	Arthroleptinae	Cardioglossa	leucomystax	LC	Cameroon	CM	CMR	Sub-Saharan Africa	1908	2013	2013	2013	-	-	noBd	museum
Hirschfeld et al., 2016	WOS:000375676800120	2016	Leptodactylodon	ovatus_orientalis	Anura	-	Arthroleptidae	Astylosterninae	Leptodactylodon	ovatus	LC	Cameroon	CM	CMR	Sub-Saharan Africa	1908	2013	2013	2013	-	-	noBd	museum
Hirschfeld et al., 2016	WOS:000375676800120	2016	Leptopelis	aubryioides	Anura	-	Arthroleptidae	Leptopelinae	Leptopelis	aubryioides	LC	Cameroon	CM	CMR	Sub-Saharan Africa	1908	2013	2013	2013	-	-	noBd	museum
Hirschfeld et al., 2016	WOS:000375676800120	2016	Leptopelis	aubryoides	Anura	-	Arthroleptidae	Leptopelinae	Leptopelis	aubryioides	LC	Cameroon	CM	CMR	Sub-Saharan Africa	1908	2013	2013	2013	-	-	noBd	museum
Hirschfeld et al., 2016	WOS:000375676800120	2016	Leptopelis	ocellatus	Anura	-	Arthroleptidae	Leptopelinae	Leptopelis	ocellatus	LC	Cameroon	CM	CMR	Sub-Saharan Africa	1908	2013	2013	2013	-	-	noBd	museum
Hirschfeld et al., 2016	WOS:000375676800120	2016	Geotrypetes	seraphini	Gymnophiona	-	Dermophiidae	-	Geotrypetes	seraphini	LC	Cameroon	CM	CMR	Sub-Saharan Africa	1908	2013	2013	2013	-	-	noBd	museum
Hirschfeld et al., 2016	WOS:000375676800120	2016	Afrixalus	sp.	-	-	-	-	-	-	-	Cameroon	CM	CMR	Sub-Saharan Africa	1908	2013	2013	2013	-	-	noBd	museum
Hirschfeld et al., 2016	WOS:000375676800120	2016	Hyperolius	dintelmanni	Anura	-	Hyperoliidae	Hyperoliinae	Hyperolius	dintelmanni	EN	Cameroon	CM	CMR	Sub-Saharan Africa	1908	2013	2013	2013	-	-	noBd	museum
Hirschfeld et al., 2016	WOS:000375676800120	2016	Hyperolius	fusciventris	Anura	-	Hyperoliidae	Hyperoliinae	Hyperolius	fusciventris	LC	Cameroon	CM	CMR	Sub-Saharan Africa	1908	2013	2013	2013	-	-	noBd	museum
Hirschfeld et al., 2016	WOS:000375676800120	2016	Hyperolius	mosaicus	Anura	-	Hyperoliidae	Hyperoliinae	Hyperolius	mosaicus	LC	Cameroon	CM	CMR	Sub-Saharan Africa	1908	2013	2013	2013	-	-	noBd	museum
Hirschfeld et al., 2016	WOS:000375676800120	2016	Phlyctimantis	boulengeri	Anura	-	Hyperoliidae	-	Phlyctimantis	boulengeri	LC	Cameroon	CM	CMR	Sub-Saharan Africa	1908	2013	2013	2013	-	-	noBd	museum
Hirschfeld et al., 2016	WOS:000375676800120	2016	Hylarana	lepus	Anura	-	Ranidae	-	Amnirana	lepus	LC	Cameroon	CM	CMR	Sub-Saharan Africa	1908	2013	2013	2013	-	-	noBd	museum
D’Aoust-Messier et al., 2015	WOS:000351278300006	2015	Lithobates	sylvaticus	Anura	-	Ranidae	-	Lithobates	sylvaticus	LC	Canada	CA	CAN	North America	2009	2010	2009	2010	2009	2010	Bd	field
Zhu et al., 2014	WOS:000338231100010	2014	Amolops	chunganensis	Anura	-	Ranidae	-	Amolops	chunganensis	LC	China	CN	CHN	East Asia	1933	2009	1974	1974	-	-	noBd	museum
Zhu et al., 2014	WOS:000338231100010	2014	Amolops	mantzorum	Anura	-	Ranidae	-	Amolops	mantzorum	LC	China	CN	CHN	East Asia	1933	2009	1962	1992	-	-	noBd	museum
Zhu et al., 2014	WOS:000338231100010	2014	Amolops	ricketti	Anura	-	Ranidae	-	Amolops	ricketti	LC	China	CN	CHN	East Asia	1933	2009	1964	1991	-	-	noBd	museum
Zhu et al., 2014	WOS:000338231100010	2014	Amolops	torrentis	Anura	-	Ranidae	-	Amolops	torrentis	VU	China	CN	CHN	East Asia	1933	2009	1964	1964	-	-	noBd	museum
Zhu et al., 2014	WOS:000338231100010	2014	Amolops	viridimaculatus	Anura	-	Ranidae	-	Amolops	viridimaculatus	NT	China	CN	CHN	East Asia	1933	2009	1987	1987	-	-	noBd	museum
Zhu et al., 2014	WOS:000338231100010	2014	Andrias	davidianus	Caudata	-	Cryptobranchidae	-	Andrias	davidianus	CR	China	CN	CHN	East Asia	1933	2009	1954	1986	-	-	Bd	museum
Zhu et al., 2014	WOS:000338231100010	2014	Babina	adenopleura	Anura	-	Ranidae	-	Nidirana	adenopleura	LC	China	CN	CHN	East Asia	1933	2009	-	-	-	-	Bd	museum
Zhu et al., 2014	WOS:000338231100010	2014	Babina	daunchina	Anura	-	Ranidae	-	Nidirana	daunchina	LC	China	CN	CHN	East Asia	1933	2009	1933	1991	-	-	Bd	museum
Zhu et al., 2014	WOS:000338231100010	2014	Babina	pleuraden	Anura	-	Ranidae	-	Nidirana	pleuraden	LC	China	CN	CHN	East Asia	1933	2009	1965	1989	-	-	Bd	museum
Zhu et al., 2014	WOS:000338231100010	2014	Batrachuperus	pinchonii	Caudata	-	Hynobiidae	Hynobiinae	Batrachuperus	pinchonii	VU	China	CN	CHN	East Asia	1933	2009	1979	1992	-	-	noBd	museum
Zhu et al., 2014	WOS:000338231100010	2014	Batrachuperus	tibetanus	Caudata	-	Hynobiidae	Hynobiinae	Batrachuperus	tibetanus	VU	China	CN	CHN	East Asia	1933	2009	1941	1992	-	-	noBd	museum
Zhu et al., 2014	WOS:000338231100010	2014	Bombina	maxima	Anura	-	Bombinatoridae	-	Bombina	maxima	-	China	CN	CHN	East Asia	1933	2009	1942	1992	-	-	noBd	museum
Zhu et al., 2014	WOS:000338231100010	2014	Buergeria	japonica	Anura	-	Rhacophoridae	Buergeriinae	Buergeria	japonica	LC	China	CN	CHN	East Asia	1933	2009	-	-	-	-	noBd	museum
Zhu et al., 2014	WOS:000338231100010	2014	Bufo	bankorensis	Anura	-	Bufonidae	-	Bufo	bankorensis	LC	China	CN	CHN	East Asia	1933	2009	-	-	-	-	noBd	museum
Zhu et al., 2014	WOS:000338231100010	2014	Bufo	gargarizans	Anura	-	Bufonidae	-	Bufo	gargarizans	LC	China	CN	CHN	East Asia	1933	2009	-	-	-	-	Bd	museum
Zhu et al., 2014	WOS:000338231100010	2014	Bufo	tibetanus	Anura	-	Bufonidae	-	Bufo	gargarizans	LC	China	CN	CHN	East Asia	1933	2009	1973	1973	-	-	noBd	museum
Zhu et al., 2014	WOS:000338231100010	2014	Calluella	yunnanensis	Anura	-	Microhylidae	Microhylinae	Glyphoglossus	yunnanensis	LC	China	CN	CHN	East Asia	1933	2009	1959	1959	-	-	noBd	museum
Zhu et al., 2014	WOS:000338231100010	2014	Chiromantis	doriae	Anura	-	Rhacophoridae	Rhacophorinae	Chiromantis	doriae	LC	China	CN	CHN	East Asia	1933	2009	1964	1964	-	-	noBd	museum
Zhu et al., 2014	WOS:000338231100010	2014	Cynops	cyanurus	Caudata	-	Salamandridae	Pleurodelinae	Cynops	cyanurus	LC	China	CN	CHN	East Asia	1933	2009	1987	1987	-	-	noBd	museum
Zhu et al., 2014	WOS:000338231100010	2014	Cynops	orientalis	Caudata	-	Salamandridae	Pleurodelinae	Cynops	orientalis	LC	China	CN	CHN	East Asia	1933	2009	1975	1975	-	-	noBd	museum
Zhu et al., 2014	WOS:000338231100010	2014	Fejervarya	limnocharis	Anura	-	Dicroglossidae	Dicroglossinae	Fejervarya	limnocharis	LC	China	CN	CHN	East Asia	1933	2009	1933	1996	-	-	Bd	museum
Zhu et al., 2014	WOS:000338231100010	2014	Hoplobatrachus	tigerinus	Anura	-	Dicroglossidae	Dicroglossinae	Hoplobatrachus	tigerinus	LC	China	CN	CHN	East Asia	1933	2009	1979	1979	-	-	noBd	museum
Zhu et al., 2014	WOS:000338231100010	2014	Hyla	annectans	Anura	-	Hylidae	Hylinae	Hyla	annectans	LC	China	CN	CHN	East Asia	1933	2009	1935	2000	-	-	Bd	museum
Zhu et al., 2014	WOS:000338231100010	2014	Hyla	immaculata	Anura	-	Hylidae	Hylinae	Dryophytes	immaculatus	LC	China	CN	CHN	East Asia	1933	2009	1963	1963	1963	1963	Bd	museum
Zhu et al., 2014	WOS:000338231100010	2014	Hyla	tsinlingensis	Anura	-	Hylidae	Hylinae	Hyla	tsinlingensis	LC	China	CN	CHN	East Asia	1933	2009	1964	1998	-	-	noBd	museum
Zhu et al., 2014	WOS:000338231100010	2014	Hylarana	guentheri	Anura	-	Ranidae	-	Sylvirana	guentheri	LC	China	CN	CHN	East Asia	1933	2009	1933	1996	-	-	noBd	museum
Zhu et al., 2014	WOS:000338231100010	2014	Ichthyophis	bannanicus	Gymnophiona	-	Ichthyophiidae	-	Ichthyophis	bannanicus	LC	China	CN	CHN	East Asia	1933	2009	2006	2009	-	-	noBd	museum
Zhu et al., 2014	WOS:000338231100010	2014	Kaloula	rugifera	Anura	-	Microhylidae	Microhylinae	Kaloula	rugifera	LC	China	CN	CHN	East Asia	1933	2009	1961	1961	-	-	noBd	museum
Zhu et al., 2014	WOS:000338231100010	2014	Kaloula	verrucosa	Anura	-	Microhylidae	Microhylinae	Kaloula	verrucosa	LC	China	CN	CHN	East Asia	1933	2009	1942	1982	-	-	noBd	museum
Zhu et al., 2014	WOS:000338231100010	2014	Leptobrachium	boringii	Anura	-	Megophryidae	-	Leptobrachium	boringii	EN	China	CN	CHN	East Asia	1933	2009	1957	1973	-	-	noBd	museum
Zhu et al., 2014	WOS:000338231100010	2014	Leptolalax	alpinus	Anura	-	Megophryidae	-	Leptobrachella	alpina	EN	China	CN	CHN	East Asia	1933	2009	1987	1987	-	-	noBd	museum
Zhu et al., 2014	WOS:000338231100010	2014	Leptolalax	oshanensis	Anura	-	Megophryidae	-	Leptobrachella	oshanensis	LC	China	CN	CHN	East Asia	1933	2009	1966	1990	-	-	noBd	museum
Zhu et al., 2014	WOS:000338231100010	2014	Lithobates	catesbeianus	Anura	-	Ranidae	-	Lithobates	catesbeianus	LC	China	CN	CHN	East Asia	1933	2009	1988	1988	-	-	noBd	museum
Zhu et al., 2014	WOS:000338231100010	2014	Liua	shihi	Caudata	-	Hynobiidae	Hynobiinae	Liua	shihi	NT	China	CN	CHN	East Asia	1933	2009	1934	1998	-	-	Bd	museum
Zhu et al., 2014	WOS:000338231100010	2014	Microhyla	butleri	Anura	-	Microhylidae	Microhylinae	Microhyla	butleri	LC	China	CN	CHN	East Asia	1933	2009	1988	1988	-	-	noBd	museum
Zhu et al., 2014	WOS:000338231100010	2014	Microhyla	heymonsi	Anura	-	Microhylidae	Microhylinae	Microhyla	heymonsi	LC	China	CN	CHN	East Asia	1933	2009	1964	1995	-	-	noBd	museum
Zhu et al., 2014	WOS:000338231100010	2014	Microhyla	mixtura	Anura	-	Microhylidae	Microhylinae	Microhyla	mixtura	LC	China	CN	CHN	East Asia	1933	2009	1979	1998	-	-	Bd	museum
Zhu et al., 2014	WOS:000338231100010	2014	Microhyla	ornata	Anura	-	Microhylidae	Microhylinae	Microhyla	ornata	LC	China	CN	CHN	East Asia	1933	2009	1943	1991	-	-	noBd	museum
Zhu et al., 2014	WOS:000338231100010	2014	Microhyla	pulchra	Anura	-	Microhylidae	Microhylinae	Microhyla	pulchra	LC	China	CN	CHN	East Asia	1933	2009	1964	1964	-	-	noBd	museum
Zhu et al., 2014	WOS:000338231100010	2014	Nanorana	maculosa	Anura	-	Dicroglossidae	Dicroglossinae	Nanorana	maculosa	EN	China	CN	CHN	East Asia	1933	2009	1982	1982	-	-	noBd	museum
Zhu et al., 2014	WOS:000338231100010	2014	Nanorana	parkeri	Anura	-	Dicroglossidae	Dicroglossinae	Nanorana	parkeri	LC	China	CN	CHN	East Asia	1933	2009	1973	1973	-	-	noBd	museum
Zhu et al., 2014	WOS:000338231100010	2014	Nanorana	pleskei	Anura	-	Dicroglossidae	Dicroglossinae	Nanorana	pleskei	NT	China	CN	CHN	East Asia	1933	2009	1973	1987	-	-	noBd	museum
Zhu et al., 2014	WOS:000338231100010	2014	Nanorana	quadranus	Anura	-	Dicroglossidae	Dicroglossinae	Nanorana	quadranus	NT	China	CN	CHN	East Asia	1933	2009	1965	1998	-	-	Bd	museum
Zhu et al., 2014	WOS:000338231100010	2014	Nanorana	unculuanus	Anura	-	Dicroglossidae	Dicroglossinae	Nanorana	unculuanus	EN	China	CN	CHN	East Asia	1933	2009	1982	1982	1982	1982	Bd	museum
Zhu et al., 2014	WOS:000338231100010	2014	Nanorana	yunnanensis	Anura	-	Dicroglossidae	Dicroglossinae	Nanorana	yunnanensis	EN	China	CN	CHN	East Asia	1933	2009	1965	1992	-	-	Bd	museum
Zhu et al., 2014	WOS:000338231100010	2014	Occidozyga	martensii	Anura	-	Dicroglossidae	Occidozyginae	Occidozyga	martensii	LC	China	CN	CHN	East Asia	1933	2009	1964	1964	-	-	noBd	museum
Zhu et al., 2014	WOS:000338231100010	2014	Odorrana	grahami	Anura	-	Ranidae	-	Odorrana	grahami	NT	China	CN	CHN	East Asia	1933	2009	1934	1992	-	-	Bd	museum
Zhu et al., 2014	WOS:000338231100010	2014	Odorrana	cf.livida	Anura	-	Ranidae	-	Odorrana	livida	DD	China	CN	CHN	East Asia	1933	2009	1991	1991	-	-	noBd	museum
Zhu et al., 2014	WOS:000338231100010	2014	Odorrana	margaretae	Anura	-	Ranidae	-	Odorrana	margaretae	LC	China	CN	CHN	East Asia	1933	2009	1943	1991	-	-	Bd	museum
Zhu et al., 2014	WOS:000338231100010	2014	Odorrana	schmackeri	Anura	-	Ranidae	-	Odorrana	schmackeri	LC	China	CN	CHN	East Asia	1933	2009	1973	1986	-	-	Bd	museum
Zhu et al., 2014	WOS:000338231100010	2014	Oreolalax	xiangchengensis	Anura	-	Megophryidae	-	Oreolalax	xiangchengensis	LC	China	CN	CHN	East Asia	1933	2009	1992	1992	-	-	noBd	museum
Zhu et al., 2014	WOS:000338231100010	2014	Paramesotriton	caudopunctatus	Caudata	-	Salamandridae	Pleurodelinae	Paramesotriton	caudopunctatus	NT	China	CN	CHN	East Asia	1933	2009	1992	1992	-	-	noBd	museum
Zhu et al., 2014	WOS:000338231100010	2014	Paramesotriton	chinensis	Caudata	-	Salamandridae	Pleurodelinae	Paramesotriton	chinensis	LC	China	CN	CHN	East Asia	1933	2009	1981	1981	-	-	noBd	museum
Zhu et al., 2014	WOS:000338231100010	2014	Pelophylax	hubeiensis	Anura	-	Ranidae	-	Pelophylax	hubeiensis	LC	China	CN	CHN	East Asia	1933	2009	1979	1979	-	-	noBd	museum
Zhu et al., 2014	WOS:000338231100010	2014	Pelophylax	nigromaculatus	Anura	-	Ranidae	-	Pelophylax	nigromaculatus	NT	China	CN	CHN	East Asia	1933	2009	1934	1996	-	-	Bd	museum
Zhu et al., 2014	WOS:000338231100010	2014	Polypedates	megacephalus	Anura	-	Rhacophoridae	Rhacophorinae	Polypedates	megacephalus	LC	China	CN	CHN	East Asia	1933	2009	1963	2000	-	-	noBd	museum
Zhu et al., 2014	WOS:000338231100010	2014	Pseudepidalea	viridis	Anura	-	Bufonidae	-	Bufotes	viridis	LC	China	CN	CHN	East Asia	1933	2009	1962	1962	-	-	noBd	museum
Zhu et al., 2014	WOS:000338231100010	2014	Pseudohynobius	flavomaculatus	Caudata	-	Hynobiidae	Hynobiinae	Pseudohynobius	flavomaculatus	VU	China	CN	CHN	East Asia	1933	2009	1979	1979	-	-	noBd	museum
Zhu et al., 2014	WOS:000338231100010	2014	Quasipaa	boulengeri	Anura	-	Dicroglossidae	Dicroglossinae	Quasipaa	boulengeri	EN	China	CN	CHN	East Asia	1933	2009	1974	2000	-	-	Bd	museum
Zhu et al., 2014	WOS:000338231100010	2014	Quasipaa	exilispinosa	Anura	-	Dicroglossidae	Dicroglossinae	Quasipaa	exilispinosa	VU	China	CN	CHN	East Asia	1933	2009	1991	1991	-	-	noBd	museum
Zhu et al., 2014	WOS:000338231100010	2014	Quasipaa	spinosa	Anura	-	Dicroglossidae	Dicroglossinae	Quasipaa	spinosa	VU	China	CN	CHN	East Asia	1933	2009	1942	1942	-	-	noBd	museum
Zhu et al., 2014	WOS:000338231100010	2014	Rana	chinensis	Anura	-	Dicroglossidae	Dicroglossinae	Hoplobatrachus	rugulosus	LC	China	CN	CHN	East Asia	1933	2009	1933	1988	-	-	Bd	museum
Zhu et al., 2014	WOS:000338231100010	2014	Rana	omeimontis	Anura	-	Ranidae	-	Rana	omeimontis	LC	China	CN	CHN	East Asia	1933	2009	1941	1999	-	-	Bd	museum
Zhu et al., 2014	WOS:000338231100010	2014	Rana	sauteri	Anura	-	Ranidae	-	Rana	sauteri	EN	China	CN	CHN	East Asia	1933	2009	1997	1997	-	-	noBd	museum
Zhu et al., 2014	WOS:000338231100010	2014	Rana	shuchinae	Anura	-	Ranidae	-	Rana	shuchinae	LC	China	CN	CHN	East Asia	1933	2009	1982	1982	-	-	noBd	museum
Zhu et al., 2014	WOS:000338231100010	2014	Rhacophorus	chenfui	Anura	-	Rhacophoridae	Rhacophorinae	Zhangixalus	chenfui	LC	China	CN	CHN	East Asia	1933	2009	1973	1990	-	-	noBd	museum
Zhu et al., 2014	WOS:000338231100010	2014	Rhacophorus	dennysi	Anura	-	Rhacophoridae	Rhacophorinae	Zhangixalus	dennysi	LC	China	CN	CHN	East Asia	1933	2009	1963	1996	-	-	Bd	museum
Zhu et al., 2014	WOS:000338231100010	2014	Rhacophorus	dugritei	Anura	-	Rhacophoridae	Rhacophorinae	Zhangixalus	dugritei	LC	China	CN	CHN	East Asia	1933	2009	1973	1998	-	-	noBd	museum
Zhu et al., 2014	WOS:000338231100010	2014	Rhacophorus	omeimontis	Anura	-	Rhacophoridae	Rhacophorinae	Zhangixalus	omeimontis	LC	China	CN	CHN	East Asia	1933	2009	1954	1990	-	-	noBd	museum
Zhu et al., 2014	WOS:000338231100010	2014	Scutiger	boulengeri	Anura	-	Megophryidae	-	Scutiger	boulengeri	LC	China	CN	CHN	East Asia	1933	2009	1975	1975	-	-	noBd	museum
Zhu et al., 2014	WOS:000338231100010	2014	Scutiger	glandulatus	Anura	-	Megophryidae	-	Scutiger	glandulatus	LC	China	CN	CHN	East Asia	1933	2009	1987	1987	-	-	noBd	museum
Zhu et al., 2014	WOS:000338231100010	2014	Scutiger	mammatus	Anura	-	Megophryidae	-	Scutiger	mammatus	LC	China	CN	CHN	East Asia	1933	2009	1975	1975	-	-	noBd	museum
Zhu et al., 2014	WOS:000338231100010	2014	Scutiger	muliensis	Anura	-	Megophryidae	-	Scutiger	muliensis	EN	China	CN	CHN	East Asia	1933	2009	1992	1992	-	-	noBd	museum
Zhu et al., 2014	WOS:000338231100010	2014	Tylototriton	kweichowensis	Caudata	-	Salamandridae	Pleurodelinae	Tylototriton	kweichowensis	VU	China	CN	CHN	East Asia	1933	2009	-	-	-	-	noBd	museum
Zhu et al., 2014	WOS:000338231100010	2014	Tylototriton	verrucosus	Caudata	-	Salamandridae	Pleurodelinae	Tylototriton	verrucosus	LC	China	CN	CHN	East Asia	1933	2009	1958	1982	-	-	noBd	museum
Zhu et al., 2014	WOS:000338231100010	2014	Xenophrys	minor	Anura	-	Megophryidae	-	Megophrys	minor	LC	China	CN	CHN	East Asia	1933	2009	1989	1996	-	-	noBd	museum
Zhu et al., 2014	WOS:000338231100010	2014	Xenophrys	nankiangensis	Anura	-	Megophryidae	-	Megophrys	nankiangensis	VU	China	CN	CHN	East Asia	1933	2009	1989	1996	-	-	noBd	museum
Zhu et al., 2014	WOS:000338231100010	2014	Xenophrys	omeimontis	Anura	-	Megophryidae	-	Megophrys	omeimontis	NT	China	CN	CHN	East Asia	1933	2009	1989	1989	-	-	noBd	museum
Zhu et al., 2014	WOS:000338231100010	2014	Xenophrys	shapingensis	Anura	-	Megophryidae	-	Megophrys	shapingensis	LC	China	CN	CHN	East Asia	1933	2009	1965	1965	-	-	noBd	museum
Zhu et al., 2014	WOS:000338231100010	2014	Xenophrys	spinata	Anura	-	Megophryidae	-	Megophrys	spinata	LC	China	CN	CHN	East Asia	1933	2009	1990	1991	-	-	noBd	museum
Victoria Flechas et al., 2012	WOS:000308817900011	2012	Atelopus	elegans	Anura	-	Bufonidae	-	Atelopus	elegans	EN	Colombia	CO	COL	South America	2007	2010	2007	2010	2007	2010	Bd	field
Victoria Flechas et al., 2012	WOS:000308817900011	2012	Epipedobates	boulengeri	Anura	Dendrobatoidea	Dendrobatidae	Colostethinae	Epipedobates	boulengeri	LC	Colombia	CO	COL	South America	2007	2010	-	2010	-	2010	Bd	field
Victoria Flechas et al., 2012	WOS:000308817900011	2012	Colostethus	fraterdanieli	Anura	Dendrobatoidea	Dendrobatidae	Colostethinae	Leucostethus	fraterdanieli	LC	Colombia	CO	COL	South America	2007	2010	-	2010	-	2010	Bd	field
Victoria Flechas et al., 2012	WOS:000308817900011	2012	Diasporus	gularis	Anura	-	Eleutherodactylidae	Eleutherodactylinae	Diasporus	gularis	LC	Colombia	CO	COL	South America	2007	2010	-	2010	-	2010	Bd	field
Victoria Flechas et al., 2012	WOS:000308817900011	2012	Pristimantis	achatinus	Anura	-	Craugastoridae	Ceuthomantinae	Pristimantis	achatinus	LC	Colombia	CO	COL	South America	2007	2010	-	2010	-	2010	Bd	field
Victoria Flechas et al., 2012	WOS:000308817900011	2012	Colostethus	aff.fraterdanieli	Anura	Dendrobatoidea	Dendrobatidae	Colostethinae	Leucostethus	fraterdanieli	LC	Colombia	CO	COL	South America	2007	2010	-	-	-	-	noBd	field
Seimon et al., 2015	WOS:000367451400083	2015	Hyperolius	constellatus	Anura	-	Hyperoliidae	Hyperoliinae	Hyperolius	constellatus	VU	Congo Democratic Republic of the	CD	COD	Sub-Saharan Africa	1925	1994	1950	1950	-	-	noBd	museum
Seimon et al., 2015	WOS:000367451400083	2015	Leptopelis	karissimbiensis	Anura	-	Arthroleptidae	Leptopelinae	Leptopelis	karissimbensis	VU	Rwanda	RW	RWA	Sub-Saharan Africa	1925	1994	1951	1951	-	-	noBd	museum
Seimon et al., 2015	WOS:000367451400083	2015	Leptopelis	karissimbiensis	Anura	-	Arthroleptidae	Leptopelinae	Leptopelis	karissimbensis	VU	Uganda	UG	UGA	Sub-Saharan Africa	1925	1994	1952	1952	-	-	noBd	museum
Seimon et al., 2015	WOS:000367451400083	2015	Ptychadena	-	-	-	-	-	-	-	-	Uganda	UG	UGA	Sub-Saharan Africa	1965	2013	1965	2013	-	-	noBd	museum
Seimon et al., 2015	WOS:000367451400083	2015	Leptopelis	-	-	-	-	-	-	-	-	Uganda	UG	UGA	Sub-Saharan Africa	1965	2013	2013	2013	-	-	noBd	museum
Seimon et al., 2015	WOS:000367451400083	2015	Phrynobatrachus	-	-	-	-	-	-	-	-	Uganda	UG	UGA	Sub-Saharan Africa	1965	2013	2013	2013	-	-	noBd	museum
Seimon et al., 2015	WOS:000367451400083	2015	Ptychadena	-	-	-	-	-	-	-	-	Uganda	UG	UGA	Sub-Saharan Africa	1965	2013	1970	2013	-	-	noBd	museum
Seimon et al., 2015	WOS:000367451400083	2015	Arthroleptis	-	-	-	-	-	-	-	-	Uganda	UG	UGA	Sub-Saharan Africa	1965	2013	2013	2013	2013	2013	Bd	museum
Seimon et al., 2015	WOS:000367451400083	2015	Phrynobatrachus	-	-	-	-	-	-	-	-	Uganda	UG	UGA	Sub-Saharan Africa	1965	2013	2013	2013	2013	2013	Bd	museum
Seimon et al., 2015	WOS:000367451400083	2015	Xenopus	-	-	-	-	-	-	-	-	Uganda	UG	UGA	Sub-Saharan Africa	1965	2013	2013	2013	-	-	noBd	museum
Seimon et al., 2015	WOS:000367451400083	2015	Hyperolius	-	-	-	-	-	-	-	-	Uganda	UG	UGA	Sub-Saharan Africa	1965	2013	2013	2013	2013	2013	Bd	museum
Seimon et al., 2015	WOS:000367451400083	2015	Bufo	-	-	-	-	-	-	-	-	Uganda	UG	UGA	Sub-Saharan Africa	1965	2013	1971	1971	-	-	noBd	museum
Seimon et al., 2015	WOS:000367451400083	2015	Hoplobatrachus	occipitalis	Anura	-	Dicroglossidae	Dicroglossinae	Hoplobatrachus	occipitalis	LC	Uganda	UG	UGA	Sub-Saharan Africa	1965	2013	2013	1971	-	-	noBd	museum
Seimon et al., 2015	WOS:000367451400083	2015	Amietophrynus	-	-	-	-	-	-	-	-	Uganda	UG	UGA	Sub-Saharan Africa	1965	2013	2013	2013	-	-	noBd	museum
Seimon et al., 2015	WOS:000367451400083	2015	Hylarana	galamensis	Anura	-	Ranidae	-	Amnirana	galamensis	LC	Uganda	UG	UGA	Sub-Saharan Africa	1965	2013	1992	1992	-	-	noBd	museum
Seimon et al., 2015	WOS:000367451400083	2015	Rana	angolensis	Anura	-	Pyxicephalidae	Cacosterninae	Amietia	angolensis	LC	Uganda	UG	UGA	Sub-Saharan Africa	1965	2013	1992	1992	-	-	noBd	museum
Seimon et al., 2015	WOS:000367451400083	2015	Amietophrynus	regularis	Anura	-	Bufonidae	-	Sclerophrys	regularis	LC	Uganda	UG	UGA	Sub-Saharan Africa	1965	2013	1992	1992	-	-	noBd	museum
Seimon et al., 2015	WOS:000367451400083	2015	Amietophrynus	regularis	Anura	-	Bufonidae	-	Sclerophrys	regularis	LC	Uganda	UG	UGA	Sub-Saharan Africa	1965	2013	1992	1992	-	-	noBd	museum
Seimon et al., 2015	WOS:000367451400083	2015	Hyperolius	cinnamomeo_ventris	Anura	-	Hyperoliidae	Hyperoliinae	Hyperolius	cinnamomeoventris	LC	Uganda	UG	UGA	Sub-Saharan Africa	1965	2013	2010	2010	-	-	noBd	museum
Seimon et al., 2015	WOS:000367451400083	2015	Ptychadena	nilotica	Anura	-	Ptychadenidae	-	Ptychadena	nilotica	LC	Uganda	UG	UGA	Sub-Saharan Africa	1965	2013	2010	2010	-	-	noBd	museum
Seimon et al., 2015	WOS:000367451400083	2015	Ptychadena	porosissima	Anura	-	Ptychadenidae	-	Ptychadena	porosissima	LC	Uganda	UG	UGA	Sub-Saharan Africa	1965	2013	2010	2010	-	-	noBd	museum
Seimon et al., 2015	WOS:000367451400083	2015	Ptychadena	chrysogaster	Anura	-	Ptychadenidae	-	Ptychadena	chrysogaster	LC	Uganda	UG	UGA	Sub-Saharan Africa	1965	2013	2010	2010	-	-	noBd	museum
Seimon et al., 2015	WOS:000367451400083	2015	Hyperolius	castaneus	Anura	-	Hyperoliidae	Hyperoliinae	Hyperolius	castaneus	LC	Congo Democratic Republic of the	CD	COD	Sub-Saharan Africa	2010	2014	-	-	2011	2013	Bd	field
Seimon et al., 2015	WOS:000367451400083	2015	Hyperolius	castaneus	Anura	-	Hyperoliidae	Hyperoliinae	Hyperolius	castaneus	LC	Rwanda	RW	RWA	Sub-Saharan Africa	2010	2014	-	-	2010	2011	Bd	field
Seimon et al., 2015	WOS:000367451400083	2015	Hyperolius	castaneus	Anura	-	Hyperoliidae	Hyperoliinae	Hyperolius	castaneus	LC	Uganda	UG	UGA	Sub-Saharan Africa	2010	2014	-	-	2011	2011	Bd	field
Seimon et al., 2015	WOS:000367451400083	2015	Afrixalus	cf.laevis	Anura	-	Hyperoliidae	-	Afrixalus	laevis	LC	Congo Democratic Republic of the	CD	COD	Sub-Saharan Africa	2010	2014	-	-	2011	2011	Bd	field
Seimon et al., 2015	WOS:000367451400083	2015	Afrixalus	cf.laevis	Anura	-	Hyperoliidae	-	Afrixalus	laevis	LC	Rwanda	RW	RWA	Sub-Saharan Africa	2010	2014	-	-	2011	2011	Bd	field
Seimon et al., 2015	WOS:000367451400083	2015	Leptopelis	kivuensis	Anura	-	Arthroleptidae	Leptopelinae	Leptopelis	kivuensis	LC	Congo Democratic Republic of the	CD	COD	Sub-Saharan Africa	2010	2014	-	-	2011	2013	Bd	field
Seimon et al., 2015	WOS:000367451400083	2015	Leptopelis	kivuensis	Anura	-	Arthroleptidae	Leptopelinae	Leptopelis	kivuensis	LC	Uganda	UG	UGA	Sub-Saharan Africa	2010	2014	-	-	2011	2011	Bd	field
Seimon et al., 2015	WOS:000367451400083	2015	Hyperolius	discodactylus	Anura	-	Hyperoliidae	Hyperoliinae	Hyperolius	discodactylus	LC	Congo Democratic Republic of the	CD	COD	Sub-Saharan Africa	2010	2014	-	-	2011	2011	Bd	field
Seimon et al., 2015	WOS:000367451400083	2015	Hyperolius	discodactylus	Anura	-	Hyperoliidae	Hyperoliinae	Hyperolius	discodactylus	LC	Congo Democratic Republic of the	CD	COD	Sub-Saharan Africa	2010	2014	-	-	2010	2010	Bd	field
Seimon et al., 2015	WOS:000367451400083	2015	Leptopelis	karissimbensis	Anura	-	Arthroleptidae	Leptopelinae	Leptopelis	karissimbensis	VU	Congo Democratic Republic of the	CD	COD	Sub-Saharan Africa	2010	2014	-	-	2011	2011	Bd	field
Seimon et al., 2015	WOS:000367451400083	2015	Xenopus	wittei	Anura	-	Pipidae	-	Xenopus	wittei	LC	Congo Democratic Republic of the	CD	COD	Sub-Saharan Africa	2010	2014	-	-	2011	2011	Bd	field
Seimon et al., 2015	WOS:000367451400083	2015	Xenopus	sp.	-	-	-	-	-	-	-	Congo Democratic Republic of the	CD	COD	Sub-Saharan Africa	2010	2014	-	-	2011	2013	Bd	field
Seimon et al., 2015	WOS:000367451400083	2015	Leptopelis	sp.	-	-	-	-	-	-	-	Congo Democratic Republic of the	CD	COD	Sub-Saharan Africa	2010	2014	-	-	2011	2013	Bd	field
Seimon et al., 2015	WOS:000367451400083	2015	Leptopelis	sp.	-	-	-	-	-	-	-	Uganda	UG	UGA	Sub-Saharan Africa	2010	2014	-	-	2011	2011	Bd	field
Seimon et al., 2015	WOS:000367451400083	2015	Afrixalus	sp.	-	-	-	-	-	-	-	Congo Democratic Republic of the	CD	COD	Sub-Saharan Africa	2010	2014	-	-	2013	2013	Bd	field
Seimon et al., 2015	WOS:000367451400083	2015	Afrixalus	sp1	-	-	-	-	-	-	-	Congo Democratic Republic of the	CD	COD	Sub-Saharan Africa	2010	2014	-	-	2012	2012	Bd	field
Seimon et al., 2015	WOS:000367451400083	2015	Afrixalus	sp3	-	-	-	-	-	-	-	Congo Democratic Republic of the	CD	COD	Sub-Saharan Africa	2010	2014	-	-	2012	2012	Bd	field
Seimon et al., 2015	WOS:000367451400083	2015	Hyperolius	sp.	-	-	-	-	-	-	-	Congo Democratic Republic of the	CD	COD	Sub-Saharan Africa	2010	2014	-	-	2013	2013	Bd	field
Seimon et al., 2015	WOS:000367451400083	2015	Afrixalus	osorioi	Anura	-	Hyperoliidae	-	Afrixalus	osorioi	LC	Congo Democratic Republic of the	CD	COD	Sub-Saharan Africa	2010	2014	-	-	2013	2013	Bd	field
Seimon et al., 2015	WOS:000367451400083	2015	Phrynobatrachus	sp.	-	-	-	-	-	-	-	Congo Democratic Republic of the	CD	COD	Sub-Saharan Africa	2010	2014	-	-	2013	2014	Bd	field
Seimon et al., 2015	WOS:000367451400083	2015	Arthroleptus	sp.	-	-	-	-	-	-	-	Congo Democratic Republic of the	CD	COD	Sub-Saharan Africa	2010	2014	-	-	2013	2013	Bd	field
Seimon et al., 2015	WOS:000367451400083	2015	Phrynobatrachus	kreffti	Anura	-	Phrynobatrachidae	-	Phrynobatrachus	krefftii	EN	Congo Democratic Republic of the	CD	COD	Sub-Saharan Africa	2010	2014	-	-	2013	2013	Bd	field
Seimon et al., 2015	WOS:000367451400083	2015	Ptychadena	chrysogaster	Anura	-	Ptychadenidae	-	Ptychadena	chrysogaster	LC	Congo Democratic Republic of the	CD	COD	Sub-Saharan Africa	2010	2014	-	-	2012	2012	Bd	field
Seimon et al., 2015	WOS:000367451400083	2015	Ptychadena	chrysogaster	Anura	-	Ptychadenidae	-	Ptychadena	chrysogaster	LC	Uganda	UG	UGA	Sub-Saharan Africa	2010	2014	-	-	2011	2011	Bd	field
Seimon et al., 2015	WOS:000367451400083	2015	Ptychadena	sp1	-	-	-	-	-	-	-	Congo Democratic Republic of the	CD	COD	Sub-Saharan Africa	2010	2014	-	-	2011	2011	Bd	field
Seimon et al., 2015	WOS:000367451400083	2015	Afrixalus	quadrivittatus	Anura	-	Hyperoliidae	-	Afrixalus	quadrivittatus	LC	Congo Democratic Republic of the	CD	COD	Sub-Saharan Africa	2010	2014	-	-	2012	2012	Bd	field
Seimon et al., 2015	WOS:000367451400083	2015	Phlyctimantis	verrucosus	Anura	-	Hyperoliidae	-	Phlyctimantis	verrucosus	LC	Congo Democratic Republic of the	CD	COD	Sub-Saharan Africa	2010	2014	-	-	2012	2012	Bd	field
Seimon et al., 2015	WOS:000367451400083	2015	Hyperolius	frontalis	Anura	-	Hyperoliidae	Hyperoliinae	Hyperolius	frontalis	LC	Congo Democratic Republic of the	CD	COD	Sub-Saharan Africa	2010	2014	-	-	2012	2012	Bd	field
Seimon et al., 2015	WOS:000367451400083	2015	Hyperolius	sp4	-	-	-	-	-	-	-	Congo Democratic Republic of the	CD	COD	Sub-Saharan Africa	2010	2014	-	-	2012	2012	Bd	field
Seimon et al., 2015	WOS:000367451400083	2015	Ptychadena	spA	-	-	-	-	-	-	-	Congo Democratic Republic of the	CD	COD	Sub-Saharan Africa	2010	2014	-	-	2012	2012	Bd	field
Seimon et al., 2015	WOS:000367451400083	2015	Hyperolius	sp2	-	-	-	-	-	-	-	Congo Democratic Republic of the	CD	COD	Sub-Saharan Africa	2010	2014	-	-	2012	2012	Bd	field
Seimon et al., 2015	WOS:000367451400083	2015	Hyperolius	sp5	-	-	-	-	-	-	-	Congo Democratic Republic of the	CD	COD	Sub-Saharan Africa	2010	2014	-	-	2012	2012	Bd	field
Seimon et al., 2015	WOS:000367451400083	2015	Hyperolius	sp7	-	-	-	-	-	-	-	Congo Democratic Republic of the	CD	COD	Sub-Saharan Africa	2010	2014	-	-	2012	2012	Bd	field
Seimon et al., 2015	WOS:000367451400083	2015	Phrynobatrachus	sp1	-	-	-	-	-	-	-	Congo Democratic Republic of the	CD	COD	Sub-Saharan Africa	2010	2014	-	-	2012	2012	Bd	field
Seimon et al., 2015	WOS:000367451400083	2015	Hyperolius	sp1	-	-	-	-	-	-	-	Congo Democratic Republic of the	CD	COD	Sub-Saharan Africa	2010	2014	-	-	2012	2012	Bd	field
Seimon et al., 2015	WOS:000367451400083	2015	Arthroleptis	sp1	-	-	-	-	-	-	-	Congo Democratic Republic of the	CD	COD	Sub-Saharan Africa	2010	2014	-	-	2012	2012	Bd	field
Seimon et al., 2015	WOS:000367451400083	2015	Afrixalus	wittei	Anura	-	Hyperoliidae	-	Afrixalus	wittei	LC	Congo Democratic Republic of the	CD	COD	Sub-Saharan Africa	2010	2014	-	-	2013	2013	Bd	field
Seimon et al., 2015	WOS:000367451400083	2015	Hyperolius	robustus	Anura	-	Hyperoliidae	Hyperoliinae	Hyperolius	robustus	DD	Congo Democratic Republic of the	CD	COD	Sub-Saharan Africa	2010	2014	-	-	2013	2013	Bd	field
Seimon et al., 2015	WOS:000367451400083	2015	Amietophrynus	sp.	-	-	-	-	-	-	-	Congo Democratic Republic of the	CD	COD	Sub-Saharan Africa	2010	2014	-	-	2013	2013	Bd	field
Seimon et al., 2015	WOS:000367451400083	2015	Hyperolius	nasutus	Anura	-	Hyperoliidae	Hyperoliinae	Hyperolius	nasutus	LC	Congo Democratic Republic of the	CD	COD	Sub-Saharan Africa	2010	2014	-	-	2013	2013	Bd	field
Seimon et al., 2015	WOS:000367451400083	2015	Hyperolius	nasutus	Anura	-	Hyperoliidae	Hyperoliinae	Hyperolius	nasutus	LC	Congo Democratic Republic of the	CD	COD	Sub-Saharan Africa	2010	2014	-	-	2013	2013	Bd	field
Seimon et al., 2015	WOS:000367451400083	2015	Arthroleptis	sp.	-	-	-	-	-	-	-	Congo Democratic Republic of the	CD	COD	Sub-Saharan Africa	2010	2014	-	-	2013	2014	Bd	field
Seimon et al., 2015	WOS:000367451400083	2015	Arthroleptis	sp.	-	-	-	-	-	-	-	Rwanda	RW	RWA	Sub-Saharan Africa	2010	2014	-	-	2011	2011	Bd	field
Seimon et al., 2015	WOS:000367451400083	2015	Phrynobatrachus	asper	Anura	-	Phrynobatrachidae	-	Phrynobatrachus	asper	VU	Congo Democratic Republic of the	CD	COD	Sub-Saharan Africa	-	-	-	-	1950	1950	Bd	museum
Seimon et al., 2015	WOS:000367451400083	2015	Amietia	sp.	-	-	-	-	-	-	-	Congo Democratic Republic of the	CD	COD	Sub-Saharan Africa	2010	2014	-	-	2011	2011	Bd	field
Seimon et al., 2015	WOS:000367451400083	2015	Amietia	sp.	-	-	-	-	-	-	-	Rwanda	RW	RWA	Sub-Saharan Africa	2010	2014	-	-	2010	2010	Bd	field
Seimon et al., 2015	WOS:000367451400083	2015	Hyperolius	kivuensis	Anura	-	Hyperoliidae	Hyperoliinae	Hyperolius	kivuensis	LC	Rwanda	RW	RWA	Sub-Saharan Africa	2010	2014	-	-	2010	2010	Bd	field
Seimon et al., 2015	WOS:000367451400083	2015	Hyperolius	kivuensis	Anura	-	Hyperoliidae	Hyperoliinae	Hyperolius	kivuensis	LC	Uganda	UG	UGA	Sub-Saharan Africa	2010	2014	-	-	2011	2011	Bd	field
Seimon et al., 2015	WOS:000367451400083	2015	Hyperolius	viridiflavus_pitmani	Anura	-	Hyperoliidae	Hyperoliinae	Hyperolius	viridiflavus	LC	Uganda	UG	UGA	Sub-Saharan Africa	2010	2014	-	-	2011	2011	Bd	field
Seimon et al., 2015	WOS:000367451400083	2015	Xenopus	cf.wittei	Anura	-	Pipidae	-	Xenopus	wittei	LC	Uganda	UG	UGA	Sub-Saharan Africa	2010	2014	-	-	2011	2011	Bd	field
Seimon et al., 2015	WOS:000367451400083	2015	Amietia	angolensis	Anura	-	Pyxicephalidae	Cacosterninae	Amietia	angolensis	LC	Uganda	UG	UGA	Sub-Saharan Africa	2010	2014	-	-	2011	2011	Bd	field
Seimon et al., 2015	WOS:000367451400083	2015	Hyperolius	sp6	-	-	-	-	-	-	-	Uganda	UG	UGA	Sub-Saharan Africa	2010	2014	-	-	2011	2011	Bd	field
Seimon et al., 2015	WOS:000367451400083	2015	Hyperolius	cinnamomeoventris	Anura	-	Hyperoliidae	Hyperoliinae	Hyperolius	cinnamomeoventris	LC	Uganda	UG	UGA	Sub-Saharan Africa	2010	2014	-	-	2011	2011	Bd	field
Seimon et al., 2015	WOS:000367451400083	2015	Hyperolius	spx	-	-	-	-	-	-	-	Uganda	UG	UGA	Sub-Saharan Africa	2010	2014	-	-	2011	2011	Bd	field
Seimon et al., 2015	WOS:000367451400083	2015	Ptychadena	achietae	Anura	-	Ptychadenidae	-	Ptychadena	anchietae	LC	Uganda	UG	UGA	Sub-Saharan Africa	2010	2014	-	-	2011	2011	Bd	field
Seimon et al., 2015	WOS:000367451400083	2015	Arthroleptis	sp.	-	-	-	-	-	-	-	Uganda	UG	UGA	Sub-Saharan Africa	2010	2014	-	-	2011	2011	Bd	field
Seimon et al., 2015	WOS:000367451400083	2015	Hyperolius	sp.	-	-	-	-	-	-	-	Uganda	UG	UGA	Sub-Saharan Africa	2010	2014	-	-	2011	2011	Bd	field
Seimon et al., 2015	WOS:000367451400083	2015	Phrynobatrachus	sp.	-	-	-	-	-	-	-	Uganda	UG	UGA	Sub-Saharan Africa	2010	2014	-	-	2011	2011	Bd	field
Rodriguez-Brenes et al., 2016	WOS:000376589400051	2016	Engystomops	pustulosus	Anura	-	Leptodactylidae	Leiuperinae	Engystomops	pustulosus	LC	Panama	PA	PAN	Mesoamerica	2009	2014	2009	2014	2009	2014	Bd	field
Zumbado-Ulate et al., 2014	WOS:000351860800016	2014	Chaunus	marinus	Anura	-	Bufonidae	-	Rhinella	marina	LC	Costa Rica	CR	CRI	Mesoamerica	2007	2008	-	-	-	-	noBd	field
Zumbado-Ulate et al., 2014	WOS:000351860800016	2014	Incilius	coccifer	Anura	-	Bufonidae	-	Incilius	coccifer	LC	Costa Rica	CR	CRI	Mesoamerica	2007	2008	-	-	-	-	noBd	field
Zumbado-Ulate et al., 2014	WOS:000351860800016	2014	Incilius	luetkenii	Anura	-	Bufonidae	-	Incilius	luetkenii	LC	Costa Rica	CR	CRI	Mesoamerica	2007	2008	-	-	-	-	noBd	field
Zumbado-Ulate et al., 2014	WOS:000351860800016	2014	Craugastor	fitzingeri	Anura	-	Craugastoridae	Craugastorinae	Craugastor	fitzingeri	LC	Costa Rica	CR	CRI	Mesoamerica	2007	2008	-	-	-	-	Bd	field
Zumbado-Ulate et al., 2014	WOS:000351860800016	2014	Craugastor	ranoides	Anura	-	Craugastoridae	Craugastorinae	Craugastor	ranoides	CR	Costa Rica	CR	CRI	Mesoamerica	2007	2008	-	-	-	-	Bd	field
Zumbado-Ulate et al., 2014	WOS:000351860800016	2014	Dendropsophus	microcephalus	Anura	-	Hylidae	Dendropsophinae	Dendropsophus	microcephalus	LC	Costa Rica	CR	CRI	Mesoamerica	2007	2008	-	-	-	-	noBd	field
Zumbado-Ulate et al., 2014	WOS:000351860800016	2014	Scinax	staufferi	Anura	-	Hylidae	Scinaxinae	Scinax	staufferi	LC	Costa Rica	CR	CRI	Mesoamerica	2007	2008	-	-	-	-	noBd	field
Zumbado-Ulate et al., 2014	WOS:000351860800016	2014	Trachycephalus	venulosus	Anura	-	Hylidae	Lophyohylinae	Trachycephalus	typhonius	LC	Costa Rica	CR	CRI	Mesoamerica	2007	2008	-	-	-	-	noBd	field
Zumbado-Ulate et al., 2014	WOS:000351860800016	2014	Engystomops	pustulosus	Anura	-	Leptodactylidae	Leiuperinae	Engystomops	pustulosus	LC	Costa Rica	CR	CRI	Mesoamerica	2007	2008	-	-	-	-	Bd	field
Zumbado-Ulate et al., 2014	WOS:000351860800016	2014	Leptodactylus	melanonotus	Anura	-	Leptodactylidae	Leptodactylinae	Leptodactylus	melanonotus	LC	Costa Rica	CR	CRI	Mesoamerica	2007	2008	-	-	-	-	noBd	field
Zumbado-Ulate et al., 2014	WOS:000351860800016	2014	Leptodactylus	poecilochilus	Anura	-	Leptodactylidae	Leptodactylinae	Leptodactylus	poecilochilus	LC	Costa Rica	CR	CRI	Mesoamerica	2007	2008	-	-	-	-	Bd	field
Zumbado-Ulate et al., 2014	WOS:000351860800016	2014	Hypopachus	variolosus	Anura	-	Microhylidae	Gastrophryninae	Hypopachus	variolosus	LC	Costa Rica	CR	CRI	Mesoamerica	2007	2008	-	-	-	-	noBd	field
Zumbado-Ulate et al., 2014	WOS:000351860800016	2014	Lithobates	forreri	Anura	-	Ranidae	-	Lithobates	forreri	LC	Costa Rica	CR	CRI	Mesoamerica	2007	2008	-	-	-	-	Bd	field
Diaz et al., 2007	WOS:000248231900009	2007	Bufo	longinasus_dunni	Anura	-	Bufonidae	-	Peltophryne	longinasus	EN	Cuba	CU	CUB	Caribbean Islands	2006	2006	2006	2006	2006	2006	Bd	field
Hudson et al., 2016	WOS:000380665700001	2016	Leptodactylus	fallax	Anura	-	Leptodactylidae	Leptodactylinae	Leptodactylus	fallax	CR	Dominica	DM	DMA	Caribbean Islands	2002	2014	2002	2014	2002	2009	Bd	field
Gower et al., 2012	WOS:000311587200004	2012	Afrixalus	enseticola	Anura	-	Hyperoliidae	-	Afrixalus	enseticola	VU	Ethiopia	ET	ETH	Sub-Saharan Africa	2008	2009	2009	2009	-	-	noBd	field
Gower et al., 2012	WOS:000311587200004	2012	Afrixalus	clarkei	Anura	-	Hyperoliidae	-	Afrixalus	clarkei	EN	Ethiopia	ET	ETH	Sub-Saharan Africa	2008	2009	2009	2009	2009	2009	Bd	field
Gower et al., 2012	WOS:000311587200004	2012	Afrixalus	sp.	-	-	-	-	-	-	-	Ethiopia	ET	ETH	Sub-Saharan Africa	2008	2009	2009	2009	-	-	noBd	field
Gower et al., 2012	WOS:000311587200004	2012	Atiphrynoides	malcolmi	Anura	-	Bufonidae	-	Altiphrynoides	malcolmi	EN	Ethiopia	ET	ETH	Sub-Saharan Africa	2008	2009	2008	2009	2009	2009	Bd	field
Gower et al., 2012	WOS:000311587200004	2012	Balebreviceps	hillmani	Anura	-	Brevicipitidae	-	Balebreviceps	hillmani	CR	Ethiopia	ET	ETH	Sub-Saharan Africa	2008	2009	2008	2009	2009	2009	Bd	field
Gower et al., 2012	WOS:000311587200004	2012	Ericabatrachus	baleensis	Anura	-	Petropedetidae	-	Ericabatrachus	baleensis	CR	Ethiopia	ET	ETH	Sub-Saharan Africa	2008	2009	2009	2009	2009	2009	Bd	field
Gower et al., 2012	WOS:000311587200004	2012	Hyperolius	cf.kivuensis	Anura	-	Hyperoliidae	Hyperoliinae	Hyperolius	kivuensis	LC	Ethiopia	ET	ETH	Sub-Saharan Africa	2008	2009	2009	2009	2009	2009	Bd	field
Gower et al., 2012	WOS:000311587200004	2012	Hyperolius	viridiflavus	Anura	-	Hyperoliidae	Hyperoliinae	Hyperolius	viridiflavus	LC	Ethiopia	ET	ETH	Sub-Saharan Africa	2008	2009	2009	2009	2009	2009	Bd	field
Gower et al., 2012	WOS:000311587200004	2012	Leptopelis	gramineus	Anura	-	Arthroleptidae	Leptopelinae	Leptopelis	gramineus	LC	Ethiopia	ET	ETH	Sub-Saharan Africa	2008	2009	2008	2009	2008	2009	Bd	field
Gower et al., 2012	WOS:000311587200004	2012	Leptopelis	ragazzii	Anura	-	Arthroleptidae	Leptopelinae	Leptopelis	ragazzii	VU	Ethiopia	ET	ETH	Sub-Saharan Africa	2008	2009	2008	2009	2008	2009	Bd	field
Gower et al., 2012	WOS:000311587200004	2012	Leptopelis	vannutellii	Anura	-	Arthroleptidae	Leptopelinae	Leptopelis	vannutellii	LC	Ethiopia	ET	ETH	Sub-Saharan Africa	2008	2009	2009	2009	2009	2009	Bd	field
Gower et al., 2012	WOS:000311587200004	2012	Paracassina	obscura	Anura	-	Hyperoliidae	-	Paracassina	obscura	LC	Ethiopia	ET	ETH	Sub-Saharan Africa	2008	2009	2009	2009	2009	2009	Bd	field
Gower et al., 2012	WOS:000311587200004	2012	Phrynobatrachus	minutus	Anura	-	Phrynobatrachidae	-	Phrynobatrachus	minutus	LC	Ethiopia	ET	ETH	Sub-Saharan Africa	2008	2009	2009	2009	2009	2009	Bd	field
Gower et al., 2012	WOS:000311587200004	2012	Phrynobatrachus	natalensis	Anura	-	Phrynobatrachidae	-	Phrynobatrachus	natalensis	LC	Ethiopia	ET	ETH	Sub-Saharan Africa	2008	2009	2009	2009	-	-	noBd	field
Gower et al., 2012	WOS:000311587200004	2012	Ptychadena	erlangeri	Anura	-	Ptychadenidae	-	Ptychadena	erlangeri	NT	Ethiopia	ET	ETH	Sub-Saharan Africa	2008	2009	2008	2009	2008	2009	Bd	field
Gower et al., 2012	WOS:000311587200004	2012	Ptychadena	neumanni	Anura	-	Ptychadenidae	-	Ptychadena	neumanni	LC	Ethiopia	ET	ETH	Sub-Saharan Africa	2008	2009	2008	2009	2008	2009	Bd	field
Gower et al., 2012	WOS:000311587200004	2012	Xenopus	clivii	Anura	-	Pipidae	-	Xenopus	clivii	LC	Ethiopia	ET	ETH	Sub-Saharan Africa	2008	2009	2009	2009	2009	2009	Bd	field
Clare et al., 2016	WOS:000382140300015	2016	Alytes	obstetricans	Anura	-	Alytidae	-	Alytes	obstetricans	LC	France	FR	FRA	Europe	2012	2012	2012	2012	2012	2012	Bd	field
Courtois et al., 2015	WOS:000353331500112	2015	Dendrobates	tinctorius	Anura	Dendrobatoidea	Dendrobatidae	Dendrobatinae	Dendrobates	tinctorius	LC	French Guiana	GF	GUF	South America	2009	2009	2009	2009	2009	2009	Bd	field
Courtois et al., 2015	WOS:000353331500112	2015	Allobates	femoralis	Anura	Dendrobatoidea	Aromobatidae	Allobatinae	Allobates	femoralis	LC	French Guiana	GF	GUF	South America	2009	2009	2009	2009	2009	2009	Bd	field
Courtois et al., 2015	WOS:000353331500112	2015	Anomaloglossus	baeobatracchus	Anura	Dendrobatoidea	Aromobatidae	Anomaloglossinae	Anomaloglossus	baeobatrachus	DD	French Guiana	GF	GUF	South America	2009	2009	2009	2009	2009	2009	Bd	field
Courtois et al., 2015	WOS:000353331500112	2015	Anomaloglossus	aff.degranvillei	Anura	Dendrobatoidea	Aromobatidae	Anomaloglossinae	Anomaloglossus	degranvillei	CR	French Guiana	GF	GUF	South America	2009	2009	2009	2009	-	-	noBd	field
Courtois et al., 2015	WOS:000353331500112	2015	Ranitomeya	amazonica	Anura	Dendrobatoidea	Dendrobatidae	Dendrobatinae	Ranitomeya	amazonica	DD	French Guiana	GF	GUF	South America	2009	2009	2009	2009	2009	2009	Bd	field
Courtois et al., 2015	WOS:000353331500112	2015	Rinhella	margaritifera	Anura	-	Bufonidae	-	Rhinella	margaritifera	LC	French Guiana	GF	GUF	South America	2009	2009	2009	2009	2009	2009	Bd	field
Courtois et al., 2015	WOS:000353331500112	2015	Rhinella	castaneotica	Anura	-	Bufonidae	-	Rhinella	castaneotica	LC	French Guiana	GF	GUF	South America	2009	2009	2009	2009	2009	2009	Bd	field
Courtois et al., 2015	WOS:000353331500112	2015	Atelopus	flavescens	Anura	-	Bufonidae	-	Atelopus	flavescens	VU	French Guiana	GF	GUF	South America	2009	2009	2009	2009	2009	2009	Bd	field
Courtois et al., 2015	WOS:000353331500112	2015	Amazophrynella	sp.	-	-	-	-	-	-	-	French Guiana	GF	GUF	South America	2009	2009	2009	2009	2009	2009	Bd	field
Courtois et al., 2015	WOS:000353331500112	2015	Dendropsophus	minutus	Anura	-	Hylidae	Dendropsophinae	Dendropsophus	minutus	LC	French Guiana	GF	GUF	South America	2009	2009	2009	2009	2009	2009	Bd	field
Courtois et al., 2015	WOS:000353331500112	2015	Dendropsophus	leucophyllatus	Anura	-	Hylidae	Dendropsophinae	Dendropsophus	leucophyllatus	LC	French Guiana	GF	GUF	South America	2009	2009	2009	2009	2009	2009	Bd	field
Courtois et al., 2015	WOS:000353331500112	2015	Hypsiboas	punctatus	Anura	-	Hylidae	Cophomantinae	Boana	punctata	LC	French Guiana	GF	GUF	South America	2009	2009	2009	2009	-	-	noBd	field
Courtois et al., 2015	WOS:000353331500112	2015	Scinax	boesmanii	Anura	-	Hylidae	Scinaxinae	Scinax	boesemani	LC	French Guiana	GF	GUF	South America	2009	2009	2009	2009	-	-	noBd	field
Courtois et al., 2015	WOS:000353331500112	2015	Chiasmocleis	shudikarensis	Anura	-	Microhylidae	Gastrophryninae	Chiasmocleis	shudikarensis	LC	French Guiana	GF	GUF	South America	2009	2009	2009	2009	-	-	Bd	field
Ohst et al., 2013	WOS:000327551600006	2013	Alytes	obstetricans	Anura	-	Alytidae	-	Alytes	obstetricans	LC	Germany	DE	DEU	Europe	2003	2011	-	-	-	-	Bd	field
Ohst et al., 2013	WOS:000327551600006	2013	Ichthyosaura	alpestris	Caudata	-	Salamandridae	Pleurodelinae	Ichthyosaura	alpestris	LC	Germany	DE	DEU	Europe	2003	2011	-	-	-	-	Bd	field
Ohst et al., 2013	WOS:000327551600006	2013	Lissotriton	helveticus	Caudata	-	Salamandridae	Pleurodelinae	Lissotriton	helveticus	LC	Germany	DE	DEU	Europe	2003	2011	-	-	-	-	Bd	field
Ohst et al., 2013	WOS:000327551600006	2013	Lissotriton	vulgaris	Caudata	-	Salamandridae	Pleurodelinae	Lissotriton	vulgaris	LC	Germany	DE	DEU	Europe	2003	2011	-	-	-	-	Bd	field
Ohst et al., 2013	WOS:000327551600006	2013	Triturus	cristatus	Caudata	-	Salamandridae	Pleurodelinae	Triturus	cristatus	LC	Germany	DE	DEU	Europe	2003	2011	-	-	-	-	Bd	field
Ohst et al., 2013	WOS:000327551600006	2013	Bombina	bombina	Anura	-	Bombinatoridae	-	Bombina	bombina	LC	Germany	DE	DEU	Europe	2003	2011	-	-	-	-	Bd	field
Ohst et al., 2013	WOS:000327551600006	2013	Bombina	variegata	Anura	-	Bombinatoridae	-	Bombina	variegata	LC	Germany	DE	DEU	Europe	2003	2011	-	-	-	-	Bd	field
Ohst et al., 2013	WOS:000327551600006	2013	Bufo	bufo	Anura	-	Bufonidae	-	Bufo	bufo	LC	Germany	DE	DEU	Europe	2003	2011	-	-	-	-	Bd	field
Ohst et al., 2013	WOS:000327551600006	2013	Bufo	calamita	Anura	-	Bufonidae	-	Epidalea	calamita	LC	Germany	DE	DEU	Europe	2003	2011	-	-	-	-	Bd	field
Ohst et al., 2013	WOS:000327551600006	2013	Sclerophrys	arabica	Anura	-	Bufonidae	-	Sclerophrys	arabica	LC	Germany	DE	DEU	Europe	2003	2011	-	-	-	-	Bd	field
Ohst et al., 2013	WOS:000327551600006	2013	Hyla	arborea	Anura	-	Hylidae	Hylinae	Hyla	arborea	LC	Germany	DE	DEU	Europe	2003	2011	-	-	-	-	Bd	field
Ohst et al., 2013	WOS:000327551600006	2013	Pelebates	fuscus	Anura	-	Pelobatidae	-	Pelobates	fuscus	LC	Germany	DE	DEU	Europe	2003	2011	-	-	-	-	Bd	field
Ohst et al., 2013	WOS:000327551600006	2013	Rana	arvalis	Anura	-	Ranidae	-	Rana	arvalis	LC	Germany	DE	DEU	Europe	2003	2011	-	-	-	-	Bd	field
Ohst et al., 2013	WOS:000327551600006	2013	Rana	dalmatina	Anura	-	Ranidae	-	Rana	pseudodalmatina	LC	Germany	DE	DEU	Europe	2003	2011	-	-	-	-	noBd	field
Ohst et al., 2013	WOS:000327551600006	2013	Rana	temporaria	Anura	-	Ranidae	-	Rana	temporaria	LC	Germany	DE	DEU	Europe	2003	2011	-	-	-	-	Bd	field
Mendelson et al., 2014	WOS:000343230400008	2014	Hyla	bocourti	Anura	-	Hylidae	Hylinae	Dryophytes	bocourti	CR	Guatemala	GT	GTM	Mesoamerica	1980	1981	1980	1980	1980	1980	Bd	museum
Mendelson et al., 2014	WOS:000343230400008	2014	Hypopachus	barberi	Anura	-	Microhylidae	Gastrophryninae	Hypopachus	barberi	VU	Guatemala	GT	GTM	Mesoamerica	1980	1981	1980	1980	-	-	noBd	museum
Mendelson et al., 2014	WOS:000343230400008	2014	Ptychohyla	hypomykter	Anura	-	Hylidae	Hylinae	Ptychohyla	hypomykter	LC	Guatemala	GT	GTM	Mesoamerica	1980	1981	1980	1980	-	-	noBd	museum
Mendelson et al., 2014	WOS:000343230400008	2014	Craugastor	lineatus	Anura	-	Craugastoridae	Craugastorinae	Craugastor	lineatus	CR	Guatemala	GT	GTM	Mesoamerica	1980	1981	1981	1981	-	-	noBd	museum
Mendelson et al., 2014	WOS:000343230400008	2014	Lithobates	macroglossa	Anura	-	Ranidae	-	Lithobates	macroglossa	VU	Guatemala	GT	GTM	Mesoamerica	1980	1981	1981	1981	1981	1981	Bd	museum
Mendelson et al., 2014	WOS:000343230400008	2014	Lithobates	brownorum	Anura	-	Ranidae	-	Lithobates	brownorum	LC	Guatemala	GT	GTM	Mesoamerica	1980	1981	1981	1981	-	-	noBd	museum
Mendelson et al., 2014	WOS:000343230400008	2014	Craugastor	cf.rugulosus	Anura	-	Craugastoridae	Craugastorinae	Craugastor	rugulosus	LC	Guatemala	GT	GTM	Mesoamerica	1980	1981	1981	1981	-	-	noBd	museum
Kolby et al., 2010	WOS:000284647600020	2010	Bolitoglossa	conanti	Caudata	-	Plethodontidae	Hemidactyliinae	Bolitoglossa	conanti	EN	Honduras	HN	HND	Mesoamerica	2007	2007	2007	2007	-	-	noBd	field
Kolby et al., 2010	WOS:000284647600020	2010	Bolitoglossa	diaphora	Caudata	-	Plethodontidae	Hemidactyliinae	Bolitoglossa	diaphora	EN	Honduras	HN	HND	Mesoamerica	2007	2007	2007	2007	-	-	noBd	field
Kolby et al., 2010	WOS:000284647600020	2010	Bolitoglossa	bromeliacea	Caudata	-	Plethodontidae	Hemidactyliinae	Dendrotriton	bromeliacius	CR	Honduras	HN	HND	Mesoamerica	2007	2007	2007	2007	-	-	noBd	field
Kolby et al., 2010	WOS:000284647600020	2010	Bufo	valliceps	Anura	-	Bufonidae	-	Incilius	valliceps	LC	Honduras	HN	HND	Mesoamerica	2007	2007	2007	2007	-	-	noBd	field
Kolby et al., 2010	WOS:000284647600020	2010	Craugastor	charadra	Anura	-	Craugastoridae	Craugastorinae	Craugastor	charadra	EN	Honduras	HN	HND	Mesoamerica	2007	2007	2007	2007	-	-	noBd	field
Kolby et al., 2010	WOS:000284647600020	2010	Craugastor	coffeus	Anura	-	Craugastoridae	Craugastorinae	Craugastor	coffeus	CR	Honduras	HN	HND	Mesoamerica	2007	2007	2007	2007	-	-	noBd	field
Kolby et al., 2010	WOS:000284647600020	2010	Craugastor	rostralis	Anura	-	Craugastoridae	Craugastorinae	Craugastor	rostralis	NT	Honduras	HN	HND	Mesoamerica	2007	2007	2007	2007	2007	2007	Bd	field
Kolby et al., 2010	WOS:000284647600020	2010	Cryptotriton	nasalis	Caudata	-	Plethodontidae	Hemidactyliinae	Cryptotriton	nasalis	EN	Honduras	HN	HND	Mesoamerica	2007	2007	2007	2007	-	-	noBd	field
Kolby et al., 2010	WOS:000284647600020	2010	Duellmanohyla	soralia	Anura	-	Hylidae	Hylinae	Duellmanohyla	soralia	EN	Honduras	HN	HND	Mesoamerica	2007	2007	2007	2007	2007	2007	Bd	field
Kolby et al., 2010	WOS:000284647600020	2010	Eleutherodactylus	laevissimus	Anura	-	Craugastoridae	Craugastorinae	Craugastor	laevissimus	EN	Honduras	HN	HND	Mesoamerica	2007	2007	2007	2007	-	-	noBd	field
Kolby et al., 2010	WOS:000284647600020	2010	Hyalinobatrachium	fleischmanni	Anura	-	Centrolenidae	Hyalinobatrachinae	Hyalinobatrachium	fleischmanni	LC	Honduras	HN	HND	Mesoamerica	2007	2007	2007	2007	-	-	noBd	field
Kolby et al., 2010	WOS:000284647600020	2010	Lithobates	maculata	Anura	-	Ranidae	-	Lithobates	maculatus	LC	Honduras	HN	HND	Mesoamerica	2007	2007	2007	2007	2007	2007	Bd	field
Kolby et al., 2010	WOS:000284647600020	2010	Oedopinola	tomasi	Caudata	-	Plethodontidae	Hemidactyliinae	Oedipina	tomasi	CR	Honduras	HN	HND	Mesoamerica	2007	2007	2007	2007	-	-	noBd	field
Kolby et al., 2010	WOS:000284647600020	2010	Plectrohyla	dasypus	Anura	-	Hylidae	Hylinae	Plectrohyla	dasypus	CR	Honduras	HN	HND	Mesoamerica	2007	2007	2007	2007	2007	2007	Bd	field
Kolby et al., 2010	WOS:000284647600020	2010	Plectrohyla	exquisita	Anura	-	Hylidae	Hylinae	Plectrohyla	exquisita	CR	Honduras	HN	HND	Mesoamerica	2007	2007	2007	2007	-	-	noBd	field
Kolby et al., 2010	WOS:000284647600020	2010	Ptychohyla	hypomykter	Anura	-	Hylidae	Hylinae	Ptychohyla	hypomykter	LC	Honduras	HN	HND	Mesoamerica	2007	2007	2007	2007	2007	2007	Bd	field
Molur et al., 2015	WOS:000348048700009	2015	Indosylvirana	temporalis	Anura	-	Ranidae	-	Indosylvirana	temporalis	NT	India	IN	IND	South and Southeast Asia	2012	2013	-	-	-	-	Bd	field
Molur et al., 2015	WOS:000348048700009	2015	Indirana	leithii	Anura	-	Ranixalidae	-	Indirana	leithii	VU	India	IN	IND	South and Southeast Asia	2012	2013	-	-	-	-	Bd	field
Molur et al., 2015	WOS:000348048700009	2015	Micrixalus	saxicola	Anura	-	Micrixalidae	-	Micrixalus	saxicola	VU	India	IN	IND	South and Southeast Asia	2012	2013	-	-	-	-	Bd	field
Molur et al., 2015	WOS:000348048700009	2015	Pseudophilautus	amboli	Anura	-	Rhacophoridae	Rhacophorinae	Pseudophilautus	amboli	CR	India	IN	IND	South and Southeast Asia	2012	2013	-	-	-	-	Bd	field
Molur et al., 2015	WOS:000348048700009	2015	Raorchestes	beddomii	Anura	-	Rhacophoridae	Rhacophorinae	Raorchestes	beddomii	NT	India	IN	IND	South and Southeast Asia	2012	2013	-	-	-	-	Bd	field
Molur et al., 2015	WOS:000348048700009	2015	Raorchestes	ghatei	Anura	-	Rhacophoridae	Rhacophorinae	Raorchestes	ghatei	-	India	IN	IND	South and Southeast Asia	2012	2013	-	-	-	-	Bd	field
Zampiglia et al., 2013	WOS:000327551600007	2013	Salamandra	salamandra_gigliolii	Caudata	-	Salamandridae	Salamandrinae	Salamandra	salamandra	LC	Italy	IT	ITA	Europe	1981	2012	1981	2012	2003	2006	Bd	NA
Zampiglia et al., 2013	WOS:000327551600007	2013	Rana	italica	Anura	-	Ranidae	-	Rana	italica	LC	Italy	IT	ITA	Europe	1981	2012	2003	2012	2003	2009	Bd	NA
Zampiglia et al., 2013	WOS:000327551600007	2013	Mesotriton	alpestris_apuanus	Caudata	-	Salamandridae	Pleurodelinae	Ichthyosaura	alpestris	LC	Italy	IT	ITA	Europe	1981	2012	1983	2012	2003	2012	Bd	NA
Holmes et al., 2014	WOS:000332089400012	2014	Osteopilus	brunneus	Anura	-	Hylidae	Lophyohylinae	Osteopilus	ocellatus	LC	Jamaica	JM	JAM	Caribbean Islands	2010	2011	2010	2011	2010	2011	Bd	field
Holmes et al., 2014	WOS:000332089400012	2014	Osteopilus	wilderi	Anura	-	Hylidae	Lophyohylinae	Osteopilus	wilderi	EN	Jamaica	JM	JAM	Caribbean Islands	2010	2011	2011	2011	-	-	noBd	field
Holmes et al., 2014	WOS:000332089400012	2014	Osteopilus	sp.	-	-	-	-	-	-	-	Jamaica	JM	JAM	Caribbean Islands	2010	2011	2011	2011	-	-	noBd	field
Holmes et al., 2014	WOS:000332089400012	2014	Eleutherodactylus	alticola	Anura	-	Eleutherodactylidae	Eleutherodactylinae	Eleutherodactylus	alticola	DD	Jamaica	JM	JAM	Caribbean Islands	2010	2011	2011	2011	-	-	noBd	field
Holmes et al., 2014	WOS:000332089400012	2014	Eleutherodactylus	andrewsi	Anura	-	Eleutherodactylidae	Eleutherodactylinae	Eleutherodactylus	andrewsi	EN	Jamaica	JM	JAM	Caribbean Islands	2010	2011	2010	2011	2010	2010	Bd	field
Holmes et al., 2014	WOS:000332089400012	2014	Eleutherodactylus	cavernicola	Anura	-	Eleutherodactylidae	Eleutherodactylinae	Eleutherodactylus	cavernicola	CR	Jamaica	JM	JAM	Caribbean Islands	2010	2011	2011	2011	-	-	noBd	field
Holmes et al., 2014	WOS:000332089400012	2014	Eleutherodactylus	cundalli	Anura	-	Eleutherodactylidae	Eleutherodactylinae	Eleutherodactylus	cundalli	NT	Jamaica	JM	JAM	Caribbean Islands	2010	2011	2011	2011	2011	2011	Bd	field
Holmes et al., 2014	WOS:000332089400012	2014	Eleutherodactylus	fuscus	Anura	-	Eleutherodactylidae	Eleutherodactylinae	Eleutherodactylus	fuscus	CR	Jamaica	JM	JAM	Caribbean Islands	2010	2011	2011	2011	2011	2011	Bd	field
Holmes et al., 2014	WOS:000332089400012	2014	Eleutherodactylus	glaucoreius	Anura	-	Eleutherodactylidae	Eleutherodactylinae	Eleutherodactylus	glaucoreius	NT	Jamaica	JM	JAM	Caribbean Islands	2010	2011	2010	2011	2010	2011	Bd	field
Holmes et al., 2014	WOS:000332089400012	2014	Eleutherodactylus	gossei	Anura	-	Eleutherodactylidae	Eleutherodactylinae	Eleutherodactylus	gossei	LC	Jamaica	JM	JAM	Caribbean Islands	2010	2011	2010	2011	2010	2011	Bd	field
Holmes et al., 2014	WOS:000332089400012	2014	Eleutherodactylus	griphus	Anura	-	Eleutherodactylidae	Eleutherodactylinae	Eleutherodactylus	griphus	CR	Jamaica	JM	JAM	Caribbean Islands	2010	2011	2011	2011	-	-	noBd	field
Holmes et al., 2014	WOS:000332089400012	2014	Eleutherodactylus	luteolus	Anura	-	Eleutherodactylidae	Eleutherodactylinae	Eleutherodactylus	luteolus	EN	Jamaica	JM	JAM	Caribbean Islands	2010	2011	2010	2011	2011	2011	Bd	field
Holmes et al., 2014	WOS:000332089400012	2014	Eleutherodactylus	nubicola	Anura	-	Eleutherodactylidae	Eleutherodactylinae	Eleutherodactylus	nubicola	EN	Jamaica	JM	JAM	Caribbean Islands	2010	2011	2011	2011	2011	2011	Bd	field
Holmes et al., 2014	WOS:000332089400012	2014	Eleutherodactylus	pantoni	Anura	-	Eleutherodactylidae	Eleutherodactylinae	Eleutherodactylus	pantoni	NT	Jamaica	JM	JAM	Caribbean Islands	2010	2011	2010	2011	2011	2011	Bd	field
Holmes et al., 2014	WOS:000332089400012	2014	Eleutherodactylus	pentasyringos	Anura	-	Eleutherodactylidae	Eleutherodactylinae	Eleutherodactylus	pentasyringos	VU	Jamaica	JM	JAM	Caribbean Islands	2010	2011	2010	2011	2010	2010	Bd	field
Holmes et al., 2014	WOS:000332089400012	2014	Eleutherodactylus	johnstonei	Anura	-	Eleutherodactylidae	Eleutherodactylinae	Eleutherodactylus	johnstonei	LC	Jamaica	JM	JAM	Caribbean Islands	2010	2011	2010	2011	2010	2011	Bd	field
Holmes et al., 2014	WOS:000332089400012	2014	Eleutherodactylus	planirostris	Anura	-	Eleutherodactylidae	Eleutherodactylinae	Eleutherodactylus	planirostris	LC	Jamaica	JM	JAM	Caribbean Islands	2010	2011	2010	2010	2010	2010	Bd	field
Holmes et al., 2014	WOS:000332089400012	2014	Lithobates	catesbeianus	Anura	-	Ranidae	-	Lithobates	catesbeianus	LC	Jamaica	JM	JAM	Caribbean Islands	2010	2011	2011	2011	-	-	noBd	field
Holmes et al., 2014	WOS:000332089400012	2014	Rana	marina	Anura	-	Bufonidae	-	Rhinella	marina	LC	Jamaica	JM	JAM	Caribbean Islands	2010	2011	2011	2011	-	-	noBd	field
Bataille et al., 2013	WOS:000322886400006	2013	Bombina	orientalis	Anura	-	Bombinatoridae	-	Bombina	orientalis	LC	Korea Republic of	KR	KOR	East Asia	2010	2011	-	-	-	-	Bd	field
Bataille et al., 2013	WOS:000322886400006	2013	Bufo	gargarizans	Anura	-	Bufonidae	-	Bufo	gargarizans	LC	Korea Republic of	KR	KOR	East Asia	2010	2011	-	-	-	-	Bd	field
Bataille et al., 2013	WOS:000322886400006	2013	Bufo	stejnegeri	Anura	-	Bufonidae	-	Bufo	stejnegeri	LC	Korea Republic of	KR	KOR	East Asia	2010	2011	-	-	-	-	Bd	field
Bataille et al., 2013	WOS:000322886400006	2013	Glandirana	rugosa	Anura	-	Ranidae	-	Glandirana	rugosa	LC	Korea Republic of	KR	KOR	East Asia	2010	2011	-	-	-	-	Bd	field
Bataille et al., 2013	WOS:000322886400006	2013	Hyla	japonica	Anura	-	Hylidae	Hylinae	Dryophytes	japonicus	LC	Korea Republic of	KR	KOR	East Asia	2010	2011	-	-	-	-	Bd	field
Bataille et al., 2013	WOS:000322886400006	2013	Hyla	suweonensis	Anura	-	Hylidae	Hylinae	Dryophytes	immaculatus	LC	Korea Republic of	KR	KOR	East Asia	2010	2011	-	-	-	-	noBd	field
Bataille et al., 2013	WOS:000322886400006	2013	Hynobius	leechii	Caudata	-	Hynobiidae	Hynobiinae	Hynobius	leechii	LC	Korea Republic of	KR	KOR	East Asia	2010	2011	-	-	-	-	Bd	field
Bataille et al., 2013	WOS:000322886400006	2013	Hynobius	quelpaertensis	Caudata	-	Hynobiidae	Hynobiinae	Hynobius	quelpaertensis	VU	Korea Republic of	KR	KOR	East Asia	2010	2011	-	-	-	-	Bd	field
Bataille et al., 2013	WOS:000322886400006	2013	Hynobius	yangi	Caudata	-	Hynobiidae	Hynobiinae	Hynobius	yangi	EN	Korea Republic of	KR	KOR	East Asia	2010	2011	-	-	-	-	noBd	field
Bataille et al., 2013	WOS:000322886400006	2013	Kaloula	borealis	Anura	-	Microhylidae	Microhylinae	Kaloula	borealis	LC	Korea Republic of	KR	KOR	East Asia	2010	2011	-	-	-	-	noBd	field
Bataille et al., 2013	WOS:000322886400006	2013	Rana	catesbeianus	Anura	-	Ranidae	-	Lithobates	catesbeianus	LC	Korea Republic of	KR	KOR	East Asia	2010	2011	-	-	-	-	Bd	field
Bataille et al., 2013	WOS:000322886400006	2013	Onychodactylus	fischeri	Caudata	-	Hynobiidae	Onychodactylinae	Onychodactylus	fischeri	LC	Korea Republic of	KR	KOR	East Asia	2010	2011	-	-	-	-	noBd	field
Bataille et al., 2013	WOS:000322886400006	2013	Pelophylax	chosenicus	Anura	-	Ranidae	-	Pelophylax	chosenicus	VU	Korea Republic of	KR	KOR	East Asia	2010	2011	-	-	-	-	Bd	field
Bataille et al., 2013	WOS:000322886400006	2013	Pelophylax	nigromaculatus	Anura	-	Ranidae	-	Pelophylax	nigromaculatus	NT	Korea Republic of	KR	KOR	East Asia	2010	2011	-	-	-	-	Bd	field
Bataille et al., 2013	WOS:000322886400006	2013	Rana	coreana	Anura	-	Ranidae	-	Rana	coreana	LC	Korea Republic of	KR	KOR	East Asia	2010	2011	-	-	-	-	Bd	field
Bataille et al., 2013	WOS:000322886400006	2013	Rana	dybowskii	Anura	-	Ranidae	-	Rana	dybowskii	LC	Korea Republic of	KR	KOR	East Asia	2010	2011	-	-	-	-	Bd	field
Bataille et al., 2013	WOS:000322886400006	2013	Rana	huanrensis	Anura	-	Ranidae	-	Rana	huanrenensis	LC	Korea Republic of	KR	KOR	East Asia	2010	2011	-	-	-	-	Bd	field
Crottini et al., 2011	WOS:000298720500028	2011	Heterixalus	rutenbergi	Anura	-	Hyperoliidae	-	Heterixalus	rutenbergi	LC	Madagascar	MG	MDG	Sub-Saharan Africa	2008	2008	2008	2008	-	-	noBd	field
Crottini et al., 2011	WOS:000298720500028	2011	Boophis	(Boophis) ankaratra	Anura	-	Mantellidae	Boophinae	Boophis	ankaratra	LC	Madagascar	MG	MDG	Sub-Saharan Africa	2008	2008	2008	2008	-	-	noBd	field
Crottini et al., 2011	WOS:000298720500028	2011	Boophis	(Boophis) goudotii	Anura	-	Mantellidae	Boophinae	Boophis	goudotii	LC	Madagascar	MG	MDG	Sub-Saharan Africa	2008	2008	2008	2008	-	-	noBd	field
Crottini et al., 2011	WOS:000298720500028	2011	Boophis	(Boophis) microtympanum	Anura	-	Mantellidae	Boophinae	Boophis	microtympanum	LC	Madagascar	MG	MDG	Sub-Saharan Africa	2008	2008	2008	2008	-	-	noBd	field
Crottini et al., 2011	WOS:000298720500028	2011	Mantella	cowanii	Anura	-	Mantellidae	Mantellinae	Mantella	cowanii	EN	Madagascar	MG	MDG	Sub-Saharan Africa	2008	2008	2008	2008	-	-	noBd	field
Crottini et al., 2011	WOS:000298720500028	2011	Mantidactylus	(Brygoomantis) curtus	Anura	-	Mantellidae	Mantellinae	Mantidactylus	curtus	LC	Madagascar	MG	MDG	Sub-Saharan Africa	2008	2008	2008	2008	-	-	noBd	field
Crottini et al., 2011	WOS:000298720500028	2011	Mantidactylus	(Chonomantis) brevipalmatus	Anura	-	Mantellidae	Mantellinae	Mantidactylus	brevipalmatus	LC	Madagascar	MG	MDG	Sub-Saharan Africa	2008	2008	2008	2008	-	-	noBd	field
Crottini et al., 2011	WOS:000298720500028	2011	Mantidactylus	(Brygoomantis) betsileanus	Anura	-	Mantellidae	Mantellinae	Mantidactylus	betsileanus	LC	Madagascar	MG	MDG	Sub-Saharan Africa	2008	2008	2008	2008	-	-	noBd	field
Crottini et al., 2011	WOS:000298720500028	2011	Mantidactylus	(Ochthomantis) femoralis	Anura	-	Mantellidae	Mantellinae	Mantidactylus	femoralis	LC	Madagascar	MG	MDG	Sub-Saharan Africa	2008	2008	2008	2008	-	-	noBd	field
Crottini et al., 2011	WOS:000298720500028	2011	Mantidactylus	(Hylobatrachus) sp. aff. cowanii	Anura	-	Mantellidae	Mantellinae	Mantella	cowanii	EN	Madagascar	MG	MDG	Sub-Saharan Africa	2008	2008	2008	2008	-	-	noBd	field
Crottini et al., 2011	WOS:000298720500028	2011	Mantidactylus	(Brygoomantis) sp. aff. pauliani	-	-	Mantellidae	Mantellinae	Mantidactylus	pauliani	CR	Madagascar	MG	MDG	Sub-Saharan Africa	2008	2008	2008	2008	-	-	noBd	field
Crottini et al., 2011	WOS:000298720500028	2011	Ptychadena	mascareniensis	Anura	-	Ptychadenidae	-	Ptychadena	mascareniensis	LC	Madagascar	MG	MDG	Sub-Saharan Africa	2008	2008	2008	2008	-	-	noBd	field
Crottini et al., 2014	WOS:000333875300007	2014	Heterixalus	madagascariensis	Anura	-	Mantellidae	Boophinae	Boophis	madagascariensis	LC	Madagascar	MG	MDG	Sub-Saharan Africa	2010	2010	2010	2010	-	-	noBd	field
Crottini et al., 2014	WOS:000333875300007	2014	Blommersia	dejongi	Anura	-	Mantellidae	Mantellinae	Blommersia	dejongi	LC	Madagascar	MG	MDG	Sub-Saharan Africa	2010	2010	2010	2010	-	-	noBd	field
Crottini et al., 2014	WOS:000333875300007	2014	Boophis	tephraeomystax	Anura	-	Mantellidae	Boophinae	Boophis	tephraeomystax	-	Madagascar	MG	MDG	Sub-Saharan Africa	2010	2010	2010	2010	-	-	noBd	field
Crottini et al., 2014	WOS:000333875300007	2014	Guibemantis	timidus	Anura	-	Mantellidae	Mantellinae	Guibemantis	timidus	LC	Madagascar	MG	MDG	Sub-Saharan Africa	2010	2010	2010	2010	-	-	noBd	field
Crottini et al., 2014	WOS:000333875300007	2014	Mantidactylus	sp.	Anura	-	-	-	-	-	-	Madagascar	MG	MDG	Sub-Saharan Africa	2010	2010	2010	2010	-	-	noBd	field
Crottini et al., 2014	WOS:000333875300007	2014	Anodonthyla	boulengeri	Anura	-	Microhylidae	Cophylinae	Anodonthyla	boulengerii	NT	Madagascar	MG	MDG	Sub-Saharan Africa	2010	2010	2010	2010	-	-	noBd	field
Crottini et al., 2014	WOS:000333875300007	2014	Ptychadena	mascareniensis	Anura	-	Ptychadenidae	-	Ptychadena	mascareniensis	LC	Madagascar	MG	MDG	Sub-Saharan Africa	2010	2010	2010	2010	-	-	noBd	field
McLeod et al. 2008	WOS:000255088500021	2008	Bufo	asper	Anura	-	Bufonidae	-	Phrynoidis	asper	LC	Thailand	TH	THA	South and Southeast Asia	1957	2004	1960	1960	-	-	noBd	museum
McLeod et al. 2008	WOS:000255088500021	2008	Bufo	macrotis	Anura	-	Bufonidae	-	Ingerophrynus	macrotis	LC	Thailand	TH	THA	South and Southeast Asia	1957	2004	1958	1958	-	-	noBd	museum
McLeod et al. 2008	WOS:000255088500021	2008	Bufo	melanostictus	Anura	-	Bufonidae	-	Duttaphrynus	melanostictus	LC	Thailand	TH	THA	South and Southeast Asia	1957	2004	2003	2004	-	-	noBd	museum
McLeod et al. 2008	WOS:000255088500021	2008	Amolops	sp.	-	-	-	-	-	-	-	Thailand	TH	THA	South and Southeast Asia	1957	2004	2002	2002	-	-	noBd	museum
McLeod et al. 2008	WOS:000255088500021	2008	Fejervarya	cancivora	Anura	-	Dicroglossidae	-	Fejervarya	cancrivora	LC	Thailand	TH	THA	South and Southeast Asia	1957	2004	1958	1960	-	-	noBd	museum
McLeod et al. 2008	WOS:000255088500021	2008	Fejervarya	limnocharis	Anura	-	Dicroglossidae	Dicroglossinae	Fejervarya	limnocharis	LC	Thailand	TH	THA	South and Southeast Asia	1957	2004	2003	2004	-	-	noBd	museum
McLeod et al. 2008	WOS:000255088500021	2008	Hoplobatrachus	chinensis	Anura	-	Dicroglossidae	Dicroglossinae	Hoplobatrachus	rugulosus	LC	Thailand	TH	THA	South and Southeast Asia	1957	2004	2003	2003	-	-	noBd	museum
McLeod et al. 2008	WOS:000255088500021	2008	Ingerana	tassanae	Anura	-	Dicroglossidae	Occidozyginae	Ingerana	tenasserimensis	LC	Thailand	TH	THA	South and Southeast Asia	1957	2004	2002	2002	-	-	noBd	museum
McLeod et al. 2008	WOS:000255088500021	2008	Leptobrachium	sp.	-	-	-	-	-	-	-	Thailand	TH	THA	South and Southeast Asia	1957	2004	2003	2003	-	-	noBd	museum
McLeod et al. 2008	WOS:000255088500021	2008	Limnonectes	blythi	Anura	-	Dicroglossidae	Dicroglossinae	Limnonectes	blythii	NT	Thailand	TH	THA	South and Southeast Asia	1957	2004	2002	2004	-	-	noBd	museum
McLeod et al. 2008	WOS:000255088500021	2008	Limnonectes	kuhlii	Anura	-	Dicroglossidae	Dicroglossinae	Limnonectes	kuhlii	LC	Thailand	TH	THA	South and Southeast Asia	1957	2004	1958	2002	-	-	noBd	museum
McLeod et al. 2008	WOS:000255088500021	2008	Limnonectes	laticeps	Anura	-	Dicroglossidae	Dicroglossinae	Limnonectes	hikidai	LC	Thailand	TH	THA	South and Southeast Asia	1957	2004	-	-	-	-	noBd	museum
McLeod et al. 2008	WOS:000255088500021	2008	Limnonectes	macrognathus	Anura	-	Dicroglossidae	Dicroglossinae	Limnonectes	macrognathus	LC	Thailand	TH	THA	South and Southeast Asia	1957	2004	2004	2004	-	-	noBd	museum
McLeod et al. 2008	WOS:000255088500021	2008	Limnonectes	pileata	Anura	-	Dicroglossidae	Dicroglossinae	Limnonectes	gyldenstolpei	LC	Thailand	TH	THA	South and Southeast Asia	1957	2004	2003	2003	-	-	noBd	museum
McLeod et al. 2008	WOS:000255088500021	2008	Megophrys	aceras	Anura	-	Megophryidae	-	Megophrys	aceras	LC	Thailand	TH	THA	South and Southeast Asia	1957	2004	2004	2004	-	-	noBd	museum
McLeod et al. 2008	WOS:000255088500021	2008	Occidozyga	martensi	Anura	-	Dicroglossidae	Occidozyginae	Occidozyga	martensii	LC	Thailand	TH	THA	South and Southeast Asia	1957	2004	1957	2003	-	-	noBd	museum
McLeod et al. 2008	WOS:000255088500021	2008	Occidozyga	lima	Anura	-	Dicroglossidae	Occidozyginae	Occidozyga	lima	LC	Thailand	TH	THA	South and Southeast Asia	1957	2004	2003	2003	-	-	noBd	museum
McLeod et al. 2008	WOS:000255088500021	2008	Rana	erythraea	Anura	-	Ranidae	-	Hylarana	erythraea	LC	Thailand	TH	THA	South and Southeast Asia	1957	2004	1960	2003	-	-	noBd	museum
McLeod et al. 2008	WOS:000255088500021	2008	Rana	hosii	Anura	-	Ranidae	-	Odorrana	hosii	LC	Thailand	TH	THA	South and Southeast Asia	1957	2004	2003	2003	-	-	noBd	museum
McLeod et al. 2008	WOS:000255088500021	2008	Rana	nigrovittata	Anura	-	Ranidae	-	Sylvirana	nigrovittata	LC	Thailand	TH	THA	South and Southeast Asia	1957	2004	2003	2004	-	-	noBd	museum
McLeod et al. 2008	WOS:000255088500021	2008	Polypedates	leucomystax	Anura	-	Rhacophoridae	Rhacophorinae	Polypedates	teraiensis	LC	Thailand	TH	THA	South and Southeast Asia	1957	2004	1957	2004	-	-	noBd	museum
McLeod et al. 2008	WOS:000255088500021	2008	Chirixalus	sp.	-	-	-	-	-	-	-	Thailand	TH	THA	South and Southeast Asia	1957	2004	2003	2003	-	-	noBd	museum
McLeod et al. 2008	WOS:000255088500021	2008	Ichthyophis	kohtaoensis	Gymnophiona	-	Ichthyophiidae	-	Ichthyophis	kohtaoensis	LC	Thailand	TH	THA	South and Southeast Asia	1957	2004	1998	1998	-	-	noBd	museum
McLeod et al. 2008	WOS:000255088500021	2008	Microhyla	berdmorei	Anura	-	Microhylidae	Microhylinae	Microhyla	berdmorei	LC	Thailand	TH	THA	South and Southeast Asia	1957	2004	2003	2004	-	-	noBd	museum
McLeod et al. 2008	WOS:000255088500021	2008	Microhyla	ornata	Anura	-	Microhylidae	Microhylinae	Microhyla	ornata	LC	Thailand	TH	THA	South and Southeast Asia	1957	2004	2003	2004	-	-	noBd	museum
McLeod et al. 2008	WOS:000255088500021	2008	Microhyla	pulchra	Anura	-	Microhylidae	Microhylinae	Microhyla	pulchra	LC	Thailand	TH	THA	South and Southeast Asia	1957	2004	1957	1957	-	-	noBd	museum
McLeod et al. 2008	WOS:000255088500021	2008	Tylototriton	verrucosus	Caudata	-	Salamandridae	Pleurodelinae	Tylototriton	verrucosus	LC	Thailand	TH	THA	South and Southeast Asia	1957	2004	2004	2004	-	-	noBd	museum
Bletz et al., 2015a	WOS:000349964600001	2015	Mantidactylus	sp.Ca14	-	-	-	-	-	-	-	Madagascar	MG	MDG	Sub-Saharan Africa	2005	2014	-	-	2010	2010	Bd	field
Bletz et al., 2015a	WOS:000349964600001	2015	Ptychadena	mascareniensis	Anura	-	Ptychadenidae	-	Ptychadena	mascareniensis	LC	Madagascar	MG	MDG	Sub-Saharan Africa	2005	2014	-	-	2011	2013	Bd	field
Bletz et al., 2015a	WOS:000349964600001	2015	Mantidactylus	sp.Ca48	-	-	-	-	-	-	-	Madagascar	MG	MDG	Sub-Saharan Africa	2005	2014	-	-	2012	2012	Bd	field
Bletz et al., 2015a	WOS:000349964600001	2015	Mantidactylus	pauliani	Anura	-	Mantellidae	Mantellinae	Mantidactylus	pauliani	CR	Madagascar	MG	MDG	Sub-Saharan Africa	2005	2014	-	-	2012	2012	Bd	field
Bletz et al., 2015a	WOS:000349964600001	2015	Mantidactylus	sp.Ca19	-	-	-	-	-	-	-	Madagascar	MG	MDG	Sub-Saharan Africa	2005	2014	-	-	2012	2012	Bd	field
Bletz et al., 2015a	WOS:000349964600001	2015	Boophis	williamsi	Anura	-	Mantellidae	Boophinae	Boophis	williamsi	CR	Madagascar	MG	MDG	Sub-Saharan Africa	2005	2014	-	-	2013	2013	Bd	field
Bletz et al., 2015a	WOS:000349964600001	2015	Boophis	goudoti	Anura	-	Mantellidae	Boophinae	Boophis	goudotii	LC	Madagascar	MG	MDG	Sub-Saharan Africa	2005	2014	-	-	2013	2013	Bd	field
Bletz et al., 2015a	WOS:000349964600001	2015	Boophis	ankaratra	Anura	-	Mantellidae	Boophinae	Boophis	ankaratra	LC	Madagascar	MG	MDG	Sub-Saharan Africa	2005	2014	-	-	2013	2013	Bd	field
Bletz et al., 2015a	WOS:000349964600001	2015	Heterixalus	betsileo	Anura	-	Hyperoliidae	-	Heterixalus	betsileo	LC	Madagascar	MG	MDG	Sub-Saharan Africa	2005	2014	-	-	2013	2013	Bd	field
Bletz et al., 2015a	WOS:000349964600001	2015	Boophis	idae	Anura	-	Mantellidae	Boophinae	Boophis	idae	LC	Madagascar	MG	MDG	Sub-Saharan Africa	2005	2014	-	-	2013	2013	Bd	field
Bletz et al., 2015a	WOS:000349964600001	2015	Boophis	madagascariensis	Anura	-	Mantellidae	Boophinae	Boophis	madagascariensis	LC	Madagascar	MG	MDG	Sub-Saharan Africa	2005	2014	-	-	2013	2013	Bd	field
Bletz et al., 2015a	WOS:000349964600001	2015	Boophis	quasiboehmei	Anura	-	Mantellidae	Boophinae	Boophis	quasiboehmei	NT	Madagascar	MG	MDG	Sub-Saharan Africa	2005	2014	-	-	2013	2013	Bd	field
Bletz et al., 2015a	WOS:000349964600001	2015	Gephyromantis	asper	Anura	-	Mantellidae	Mantellinae	Gephyromantis	asper	LC	Madagascar	MG	MDG	Sub-Saharan Africa	2005	2014	-	-	2013	2013	Bd	field
Bletz et al., 2015a	WOS:000349964600001	2015	Mantidactylus	betsileanus	Anura	-	Mantellidae	Mantellinae	Mantidactylus	betsileanus	LC	Madagascar	MG	MDG	Sub-Saharan Africa	2005	2014	-	-	2013	2013	Bd	field
Bletz et al., 2015a	WOS:000349964600001	2015	Mantidactylus	majori	Anura	-	Mantellidae	Mantellinae	Mantidactylus	majori	LC	Madagascar	MG	MDG	Sub-Saharan Africa	2005	2014	-	-	2013	2013	Bd	field
Bletz et al., 2015a	WOS:000349964600001	2015	Platypelis	pollicaris	Anura	-	Microhylidae	Cophylinae	Cophyla	pollicaris	LC	Madagascar	MG	MDG	Sub-Saharan Africa	2005	2014	-	-	2013	2013	Bd	field
Bletz et al., 2015a	WOS:000349964600001	2015	Mantella	cowanii	Anura	-	Mantellidae	Mantellinae	Mantella	cowanii	EN	Madagascar	MG	MDG	Sub-Saharan Africa	2005	2014	-	-	2014	2014	Bd	field
Bletz et al., 2015a	WOS:000349964600001	2015	Boophis	reticulatus	Anura	-	Mantellidae	Boophinae	Boophis	reticulatus	LC	Madagascar	MG	MDG	Sub-Saharan Africa	2005	2014	-	-	2014	2014	Bd	field
Bishop et al., 2009	WOS:000264794600002	2009	Leiopelma	archeyi	Anura	-	Leiopelmatidae	-	Leiopelma	archeyi	CR	New Zealand	NZ	NZL	Oceania	2006	2006	2006	2006	2006	2006	Bd	field
Reshetnikov et al., 2014	WOS:000342923400008	2014	Bufo	bufo	Anura	-	Bufonidae	-	Bufo	bufo	LC	Russian Federation	RU	RUS	North Asia	2011	2011	2011	2011	2011	2011	Bd	field
Tobler et al., 2012	WOS:000305010500021	2012	Alytes	obstetricans	Anura	-	Alytidae	-	Alytes	obstetricans	LC	Switzerland	CH	CHE	Europe	2007	2009	2007	-	2007	-	Bd	field
Tobler et al., 2012	WOS:000305010500021	2012	Mesotriton	alpestris	Caudata	-	Salamandridae	Pleurodelinae	Ichthyosaura	alpestris	LC	Switzerland	CH	CHE	Europe	2007	2009	-	-	-	-	Bd	field
Tobler et al., 2012	WOS:000305010500021	2012	Pelophylax	spp.	-	-	-	-	-	-	-	Switzerland	CH	CHE	Europe	2007	2009	-	-	-	-	Bd	field
Tobler et al., 2012	WOS:000305010500021	2012	Bombina	variegata	Anura	-	Bombinatoridae	-	Bombina	variegata	LC	Switzerland	CH	CHE	Europe	2007	2009	-	-	-	-	noBd	field
Tobler et al., 2012	WOS:000305010500021	2012	Lissotriton	helveticus	Caudata	-	Salamandridae	Pleurodelinae	Lissotriton	helveticus	LC	Switzerland	CH	CHE	Europe	2007	2009	-	-	-	-	noBd	field
Gower et al., 2013	WOS:000320665600007	2013	Typhlonectes	natans	Gymnophiona	-	Typhlonectidae	-	Typhlonectes	natans	LC	Colombia	CO	COL	South America	2008	2011	2008	2008	-	-	noBd	field
Gower et al., 2013	WOS:000320665600007	2013	Caecilia	tentaculata	Gymnophiona	-	Caeciliidae	-	Caecilia	tentaculata	LC	French Guiana	GF	GUF	South America	2008	2011	2008	2008	-	-	noBd	field
Gower et al., 2013	WOS:000320665600007	2013	Caecilia	gracilis	Gymnophiona	-	Caeciliidae	-	Caecilia	gracilis	LC	French Guiana	GF	GUF	South America	2008	2011	2008	2008	-	-	noBd	field
Gower et al., 2013	WOS:000320665600007	2013	sp.	-	-	-	-	-	-	-	-	French Guiana	GF	GUF	South America	2008	2011	2008	2008	-	-	noBd	field
Gower et al., 2013	WOS:000320665600007	2013	Rhinatrema	bivittatum	Gymnophiona	-	Rhinatrematidae	-	Rhinatrema	bivittatum	LC	French Guiana	GF	GUF	South America	2008	2011	2008	2011	-	-	noBd	field
Gower et al., 2013	WOS:000320665600007	2013	Microcaecilia	unicolor	Gymnophiona	-	Siphonopidae	-	Microcaecilia	unicolor	LC	French Guiana	GF	GUF	South America	2008	2011	2008	2011	-	-	noBd	field
Gower et al., 2013	WOS:000320665600007	2013	Microcaecilia	dermatophaga	Gymnophiona	-	Siphonopidae	-	Microcaecilia	dermatophaga	LC	French Guiana	GF	GUF	South America	2008	2011	2008	2011	-	-	noBd	field
Gower et al., 2013	WOS:000320665600007	2013	Epicrinops	sp.	-	-	-	-	-	-	-	Guyana	GY	GUY	South America	2008	2011	2011	2011	-	-	noBd	field
Gower et al., 2013	WOS:000320665600007	2013	Microcaecilia	sp.	-	-	-	-	-	-	-	Guyana	GY	GUY	South America	2008	2011	2011	2011	-	-	noBd	field
Gower et al., 2013	WOS:000320665600007	2013	Caecilita	iwokramae	Gymnophiona	-	Siphonopidae	-	Microcaecilia	iwokramae	DD	Guyana	GY	GUY	South America	2008	2011	2009	2009	-	-	noBd	field
Gower et al., 2013	WOS:000320665600007	2013	Geotrypetes	seraphini	Gymnophiona	-	Dermophiidae	-	Geotrypetes	seraphini	LC	Cameroon	CM	CMR	Sub-Saharan Africa	2008	2011	2008	2011	-	-	Bd	field
Gower et al., 2013	WOS:000320665600007	2013	Herpele	squalostoma	Gymnophiona	-	Herpelidae	-	Herpele	squalostoma	LC	Cameroon	CM	CMR	Sub-Saharan Africa	2008	2011	2008	2011	-	-	Bd	field
Gower et al., 2013	WOS:000320665600007	2013	Idiocranium	cf.russeli	Gymnophiona	-	Indotyphlidae	-	Idiocranium	russeli	DD	Cameroon	CM	CMR	Sub-Saharan Africa	2008	2011	2008	2011	-	-	Bd	field
Gower et al., 2013	WOS:000320665600007	2013	Crotaphattrema	lamottei	Gymnophiona	-	Scolecomorphidae	-	Crotaphatrema	lamottei	CR	Cameroon	CM	CMR	Sub-Saharan Africa	2008	2011	2008	2008	2008	2008	Bd	field
Gower et al., 2013	WOS:000320665600007	2013	Schistometopum	gregorii	Gymnophiona	-	Dermophiidae	-	Schistometopum	gregorii	LC	Tanzania United Republic of	TZ	TZA	Sub-Saharan Africa	2008	2011	2008	2008	-	-	noBd	field
Gower et al., 2013	WOS:000320665600007	2013	Boulengerula	cf.uluguruensis	Gymnophiona	-	Herpelidae	-	Boulengerula	uluguruensis	LC	Tanzania United Republic of	TZ	TZA	Sub-Saharan Africa	2008	2011	2008	2008	2008	2008	Bd	field
Gower et al., 2013	WOS:000320665600007	2013	Scolecomorphus	cf.kirkii	Gymnophiona	-	Scolecomorphidae	-	Scolecomorphus	kirkii	LC	Tanzania United Republic of	TZ	TZA	Sub-Saharan Africa	2008	2011	2008	2008	2008	2008	Bd	field
Alemu et al., 2008	WOS:000318814800004	2013	Mannophryne	trinitatis	Anura	Dendrobatoidea	Aromobatidae	Aromobatinae	Mannophryne	trinitatis	VU	Trinidad and Tobago	TT	TTO	Caribbean Islands	2007	2009	2007	2009	2007	2009	Bd	field
Erismis et al., 2014	WOS:000343007500006	2014	Pelophylax	caralitanus	Anura	-	Ranidae	-	Pelophylax	caralitanus	NT	Turkey	TR	TUR	West and Central Asia	2012	2013	2012	2013	2012	2013	Bd	field
Erismis et al., 2014	WOS:000343007500006	2014	Pseudepidalea	variabilis	Anura	-	Bufonidae	-	Bufotes	sitibundus	DD	Turkey	TR	TUR	West and Central Asia	2012	2013	2013	2013	2013	2013	Bd	field
Erismis et al., 2014	WOS:000343007500006	2014	Hyla	orientalis	Anura	-	Hylidae	Hylinae	Hyla	orientalis	LC	Turkey	TR	TUR	West and Central Asia	2012	2013	2013	2013	2013	2013	Bd	field
Erismis et al., 2014	WOS:000343007500006	2014	Pelophylax	ridibundus	Anura	-	Ranidae	-	Pelophylax	ridibundus	LC	Turkey	TR	TUR	West and Central Asia	2012	2013	2013	2013	2013	2013	Bd	field
Erismis et al., 2014	WOS:000343007500006	2014	Rana	macrocnemis	Anura	-	Ranidae	-	Rana	macrocnemis	LC	Turkey	TR	TUR	West and Central Asia	2012	2013	2013	2013	-	-	noBd	field
Erismis et al., 2014	WOS:000343007500006	2014	Pelobates	syriacus	Anura	-	Pelobatidae	-	Pelobates	syriacus	LC	Turkey	TR	TUR	West and Central Asia	2012	2013	2013	2013	-	-	noBd	field
Erismis et al., 2014	WOS:000343007500006	2014	Triturus	karelinii	Caudata	-	Salamandridae	Pleurodelinae	Triturus	karelinii	LC	Turkey	TR	TUR	West and Central Asia	2012	2013	2013	2013	-	-	noBd	field
Borteiro et al., 2014	WOS:000330254000024	2014	Hypsiboas	pulchellus	Anura	-	Hylidae	Cophomantinae	Boana	pulchella	LC	Uruguay	UY	URY	South America	2009	2012	2009	2012	2009	2012	Bd	field
Sanchez et al., 2008	WOS:000260939200021	2008	Dendropsophus	meridensis	Anura	-	Hylidae	Dendropsophinae	Dendropsophus	meridensis	EN	Venezuela (Bolivarian Republic of)	VE	VEN	South America	2003	2006	-	-	-	-	Bd	field
Sanchez et al., 2008	WOS:000260939200021	2008	Dendropsophus	microcephalus	Anura	-	Hylidae	Dendropsophinae	Dendropsophus	microcephalus	LC	Venezuela (Bolivarian Republic of)	VE	VEN	South America	2003	2006	-	-	-	-	noBd	field
Sanchez et al., 2008	WOS:000260939200021	2008	Dendropsophus	minutus	Anura	-	Hylidae	Dendropsophinae	Dendropsophus	minutus	LC	Venezuela (Bolivarian Republic of)	VE	VEN	South America	2003	2006	-	-	-	-	noBd	field
Sanchez et al., 2008	WOS:000260939200021	2008	Pristimantis	vanadise	Anura	-	Craugastoridae	Ceuthomantinae	Pristimantis	vanadise	NT	Venezuela (Bolivarian Republic of)	VE	VEN	South America	2003	2006	-	-	-	-	noBd	field
Sanchez et al., 2008	WOS:000260939200021	2008	Engystomops	pustulosus	Anura	-	Leptodactylidae	Leiuperinae	Engystomops	pustulosus	LC	Venezuela (Bolivarian Republic of)	VE	VEN	South America	2003	2006	-	-	-	-	Bd	field
Sanchez et al., 2008	WOS:000260939200021	2008	Gastrotheca	nicefori	Anura	-	Hemiphractidae	Hemiphractinae	Gastrotheca	nicefori	LC	Venezuela (Bolivarian Republic of)	VE	VEN	South America	2003	2006	-	-	-	-	Bd	field
Sanchez et al., 2008	WOS:000260939200021	2008	Hyalinobatrachium	duranti	Anura	-	Centrolenidae	Hyalinobatrachinae	Hyalinobatrachium	duranti	DD	Venezuela (Bolivarian Republic of)	VE	VEN	South America	2003	2006	-	-	-	-	noBd	field
Sanchez et al., 2008	WOS:000260939200021	2008	Hyloscirtus	jahni	Anura	-	Hylidae	Cophomantinae	Hyloscirtus	jahni	NT	Venezuela (Bolivarian Republic of)	VE	VEN	South America	2003	2006	-	-	-	-	Bd	field
Sanchez et al., 2008	WOS:000260939200021	2008	Hyloscirtus	platydactyluss	Anura	-	Hylidae	Cophomantinae	Hyloscirtus	platydactylus	VU	Venezuela (Bolivarian Republic of)	VE	VEN	South America	2003	2006	-	-	-	-	Bd	field
Sanchez et al., 2008	WOS:000260939200021	2008	Hypsiboas	crepitans	Anura	-	Hylidae	Cophomantinae	Boana	crepitans	LC	Venezuela (Bolivarian Republic of)	VE	VEN	South America	2003	2006	-	-	-	-	Bd	field
Sanchez et al., 2008	WOS:000260939200021	2008	Leptodactylus	sp.	-	-	-	-	-	-	-	Venezuela (Bolivarian Republic of)	VE	VEN	South America	2003	2006	-	-	-	-	noBd	field
Sanchez et al., 2008	WOS:000260939200021	2008	Lithobates	catesbeianus	Anura	-	Ranidae	-	Lithobates	catesbeianus	LC	Venezuela (Bolivarian Republic of)	VE	VEN	South America	2003	2006	-	-	-	-	Bd	field
Sanchez et al., 2008	WOS:000260939200021	2008	Mannophryne	collaris	Anura	Dendrobatoidea	Aromobatidae	Aromobatinae	Mannophryne	collaris	EN	Venezuela (Bolivarian Republic of)	VE	VEN	South America	2003	2006	-	-	-	-	Bd	field
Sanchez et al., 2008	WOS:000260939200021	2008	Pseudis	paradoxa	Anura	-	Hylidae	Pseudinae	Pseudis	paradoxa	LC	Venezuela (Bolivarian Republic of)	VE	VEN	South America	2003	2006	-	-	-	-	Bd	field
Sanchez et al., 2008	WOS:000260939200021	2008	Rhinella	marina	Anura	-	Bufonidae	-	Rhinella	marina	LC	Venezuela (Bolivarian Republic of)	VE	VEN	South America	2003	2006	-	-	-	-	Bd	field
Sanchez et al., 2008	WOS:000260939200021	2008	Scinax	flavidus	Anura	-	Hylidae	Scinaxinae	Scinax	manriquei	LC	Venezuela (Bolivarian Republic of)	VE	VEN	South America	2003	2006	-	-	-	-	noBd	field
Sanchez et al., 2008	WOS:000260939200021	2008	Scarthyla	vigilans	Anura	-	Hylidae	Pseudinae	Scarthyla	vigilans	LC	Venezuela (Bolivarian Republic of)	VE	VEN	South America	2003	2006	-	-	-	-	Bd	field
Love et al., 2016	WOS:000384243300001	2016	Ambystoma	talpoideum	Caudata	-	Ambystomatidae	-	Ambystoma	talpoideum	LC	United States of America	US	USA	North America	2010	2013	-	-	-	-	Bd	field
Love et al., 2016	WOS:000384243300001	2016	Ambystoma	opacum	Caudata	-	Ambystomatidae	-	Ambystoma	opacum	LC	United States of America	US	USA	North America	2010	2013	-	-	-	-	Bd	field
Love et al., 2016	WOS:000384243300001	2016	Ambystoma	tigrinum	Caudata	-	Ambystomatidae	-	Ambystoma	tigrinum	LC	United States of America	US	USA	North America	2010	2013	-	-	-	-	Bd	field
Love et al., 2016	WOS:000384243300001	2016	Notophthalmus	viridescens	Caudata	-	Salamandridae	Pleurodelinae	Notophthalmus	viridescens	LC	United States of America	US	USA	North America	2010	2013	-	-	-	-	noBd	field
Love et al., 2016	WOS:000384243300001	2016	Plethodon	chlorobryonis	Caudata	-	Plethodontidae	Plethodontinae	Plethodon	chlorobryonis	-	United States of America	US	USA	North America	2010	2013	-	-	-	-	noBd	field
Love et al., 2016	WOS:000384243300001	2016	Pseudotriton	ruber	Caudata	-	Plethodontidae	Hemidactyliinae	Pseudotriton	ruber	LC	United States of America	US	USA	North America	2010	2013	-	-	-	-	noBd	field
Love et al., 2016	WOS:000384243300001	2016	Eurycea	quadridigitata	Caudata	-	Plethodontidae	Hemidactyliinae	Eurycea	quadridigitata	LC	United States of America	US	USA	North America	2010	2013	-	-	-	-	noBd	field
Love et al., 2016	WOS:000384243300001	2016	Scaphiopus	holbrookii	Anura	-	Scaphiopodidae	-	Scaphiopus	holbrookii	LC	United States of America	US	USA	North America	2010	2013	-	-	-	-	noBd	field
Love et al., 2016	WOS:000384243300001	2016	Anaxyrus	terrestris	Anura	-	Bufonidae	-	Anaxyrus	terrestris	LC	United States of America	US	USA	North America	2010	2013	-	-	-	-	Bd	field
Love et al., 2016	WOS:000384243300001	2016	Gastrophryne	carolinensis	Anura	-	Microhylidae	Gastrophryninae	Gastrophryne	carolinensis	LC	United States of America	US	USA	North America	2010	2013	-	-	-	-	Bd	field
Love et al., 2016	WOS:000384243300001	2016	Acris	gryllus	Anura	-	Hylidae	Acridinae	Acris	gryllus	LC	United States of America	US	USA	North America	2010	2013	-	-	-	-	noBd	field
Love et al., 2016	WOS:000384243300001	2016	Pseudacris	crucifer	Anura	-	Hylidae	Acridinae	Pseudacris	crucifer	LC	United States of America	US	USA	North America	2010	2013	-	-	-	-	noBd	field
Love et al., 2016	WOS:000384243300001	2016	Pseudacris	ornata	Anura	-	Hylidae	Acridinae	Pseudacris	ornata	LC	United States of America	US	USA	North America	2010	2013	-	-	-	-	Bd	field
Love et al., 2016	WOS:000384243300001	2016	Hyla	cinerea	Anura	-	Hylidae	Hylinae	Dryophytes	cinereus	LC	United States of America	US	USA	North America	2010	2013	-	-	-	-	noBd	field
Love et al., 2016	WOS:000384243300001	2016	Hyla	gratiosa	Anura	-	Hylidae	Hylinae	Dryophytes	gratiosus	LC	United States of America	US	USA	North America	2010	2013	-	-	-	-	noBd	field
Love et al., 2016	WOS:000384243300001	2016	Hyla	femoralis	Anura	-	Hylidae	Hylinae	Dryophytes	femoralis	LC	United States of America	US	USA	North America	2010	2013	-	-	-	-	noBd	field
Love et al., 2016	WOS:000384243300001	2016	Hyla	squirella	Anura	-	Hylidae	Hylinae	Dryophytes	squirellus	LC	United States of America	US	USA	North America	2010	2013	-	-	-	-	noBd	field
Love et al., 2016	WOS:000384243300001	2016	Hyla	chrysoscelis	Anura	-	Hylidae	Hylinae	Dryophytes	chrysoscelis	LC	United States of America	US	USA	North America	2010	2013	-	-	-	-	noBd	field
Love et al., 2016	WOS:000384243300001	2016	Lithobates	catesbeianus	Anura	-	Ranidae	-	Lithobates	catesbeianus	LC	United States of America	US	USA	North America	2010	2013	-	-	-	-	Bd	field
Love et al., 2016	WOS:000384243300001	2016	Lithobates	clamitans	Anura	-	Ranidae	-	Lithobates	clamitans	LC	United States of America	US	USA	North America	2010	2013	-	-	-	-	Bd	field
Love et al., 2016	WOS:000384243300001	2016	Lithobates	sphenocephalus	Anura	-	Ranidae	-	Lithobates	sphenocephalus	LC	United States of America	US	USA	North America	2010	2013	-	-	-	-	Bd	field
Conradie et al., 2011	WOS:000294149100011	2011	Amietia	angolensis	Anura	-	Pyxicephalidae	Cacosterninae	Amietia	angolensis	LC	South Africa	ZA	ZAF	Sub-Saharan Africa	2005	2006	2005	2006	-	-	Bd	field
Viertel et al., 2012	WOS:000306784300003	2012	Amietia	ruwenzorica	Anura	-	Pyxicephalidae	Cacosterninae	Amietia	ruwenzorica	LC	Uganda	UG	UGA	Sub-Saharan Africa	2005	2005	2005	2005	2005	2005	Bd	field
Lambert et al., 2016	WOS:000383809700011	2016	Anaxyrus	boreas_boreas	Anura	-	Bufonidae	-	Anaxyrus	boreas	LC	United States of America	US	USA	North America	2004	2014	2004	2014	2013	2014	Bd	field
Forrest et al., 2015	WOS:000369505400012	2015	Anaxyrus	nelsoni	Anura	-	Bufonidae	-	Anaxyrus	nelsoni	EN	United States of America	US	USA	North America	2011	2012	2011	2012	2011	2012	Bd	field
Forrest et al., 2015	WOS:000369505400012	2015	Lithobates	catesbeianus	Anura	-	Ranidae	-	Lithobates	catesbeianus	LC	United States of America	US	USA	North America	2011	2012	2011	2011	2011	2011	Bd	field
Bai et al., 2012	WOS:000300047500009	2012	Lithobates	catesbeianus	Anura	-	Ranidae	-	Lithobates	catesbeianus	LC	China	CN	CHN	East Asia	2007	2010	-	-	-	-	Bd	field
Bai et al., 2012	WOS:000300047500009	2012	Pelophylax	nigromaculatus	Anura	-	Ranidae	-	Pelophylax	nigromaculatus	NT	China	CN	CHN	East Asia	2007	2010	-	-	-	-	Bd	field
Bai et al., 2012	WOS:000300047500009	2012	Bufo	gargarizans	Anura	-	Bufonidae	-	Bufo	gargarizans	LC	China	CN	CHN	East Asia	2007	2010	-	-	-	-	Bd	field
Bai et al., 2012	WOS:000300047500009	2012	Fejervarya	limnocharis	Anura	-	Dicroglossidae	Dicroglossinae	Fejervarya	limnocharis	LC	China	CN	CHN	East Asia	2007	2010	-	-	-	-	Bd	field
Bai et al., 2012	WOS:000300047500009	2012	Hyla	chinensis	Anura	-	Hylidae	Hylinae	Hyla	chinensis	LC	China	CN	CHN	East Asia	2007	2010	-	-	-	-	Bd	field
Bai et al., 2012	WOS:000300047500009	2012	Pelophylax	plancyi	Anura	-	Ranidae	-	Pelophylax	plancyi	LC	China	CN	CHN	East Asia	2007	2010	-	-	-	-	noBd	field
Bai et al., 2012	WOS:000300047500009	2012	Rana	zhenhaiensis	Anura	-	Ranidae	-	Rana	zhenhaiensis	LC	China	CN	CHN	East Asia	2007	2010	-	-	-	-	noBd	field
Bai et al., 2012	WOS:000300047500009	2012	Fejervarya	limnocharis	Anura	-	Dicroglossidae	Dicroglossinae	Fejervarya	limnocharis	LC	China	CN	CHN	East Asia	2007	2010	-	-	-	-	Bd	field
Bai et al., 2012	WOS:000300047500009	2012	Pelophylax	hubeiensis	Anura	-	Ranidae	-	Pelophylax	hubeiensis	LC	China	CN	CHN	East Asia	2007	2010	-	-	-	-	noBd	field
Bai et al., 2012	WOS:000300047500009	2012	Bufo	melanostictus	Anura	-	Bufonidae	-	Duttaphrynus	melanostictus	LC	China	CN	CHN	East Asia	2007	2010	-	-	-	-	noBd	field
Bai et al., 2012	WOS:000300047500009	2012	Microhyla	ornata	Anura	-	Microhylidae	Microhylinae	Microhyla	ornata	LC	China	CN	CHN	East Asia	2007	2010	-	-	-	-	noBd	field
Bai et al., 2012	WOS:000300047500009	2012	Duttaphrynus	melanostictus	Anura	-	Bufonidae	-	Duttaphrynus	melanostictus	LC	China	CN	CHN	East Asia	2007	2010	-	-	-	-	noBd	field
Bai et al., 2012	WOS:000300047500009	2012	Rana	chaochiaoensis	Anura	-	Ranidae	-	Rana	chaochiaoensis	LC	China	CN	CHN	East Asia	2007	2010	-	-	-	-	Bd	field
Bai et al., 2012	WOS:000300047500009	2012	Hoplobatrachus	tigerinus	Anura	-	Dicroglossidae	Dicroglossinae	Hoplobatrachus	tigerinus	LC	China	CN	CHN	East Asia	2007	2010	-	-	-	-	noBd	field
Bai et al., 2012	WOS:000300047500009	2012	Hylarana	guentheri	Anura	-	Ranidae	-	Sylvirana	guentheri	LC	China	CN	CHN	East Asia	2007	2010	-	-	-	-	noBd	field
Bai et al., 2012	WOS:000300047500009	2012	Odorrana	andersonii	Anura	-	Ranidae	-	Odorrana	andersonii	LC	China	CN	CHN	East Asia	2007	2010	-	-	-	-	Bd	field
Bai et al., 2012	WOS:000300047500009	2012	Microhyla	heymonsi	Anura	-	Microhylidae	Microhylinae	Microhyla	heymonsi	LC	China	CN	CHN	East Asia	2007	2010	-	-	-	-	noBd	field
Bai et al., 2012	WOS:000300047500009	2012	Hyla	annectans	Anura	-	Hylidae	Hylinae	Hyla	annectans	LC	China	CN	CHN	East Asia	2007	2010	-	-	-	-	Bd	field
Bai et al., 2012	WOS:000300047500009	2012	Bombina	maxima	Anura	-	Bombinatoridae	-	Bombina	maxima	-	China	CN	CHN	East Asia	2007	2010	-	-	-	-	noBd	field
Bai et al., 2012	WOS:000300047500009	2012	Kaloula	verrucosa	Anura	-	Microhylidae	Microhylinae	Kaloula	verrucosa	LC	China	CN	CHN	East Asia	2007	2010	-	-	-	-	noBd	field
Bai et al., 2012	WOS:000300047500009	2012	Polypedates	megacephalus	Anura	-	Rhacophoridae	Rhacophorinae	Polypedates	megacephalus	LC	China	CN	CHN	East Asia	2007	2010	-	-	-	-	noBd	field
Bai et al., 2012	WOS:000300047500009	2012	Babina	pleuraden	Anura	-	Ranidae	-	Nidirana	pleuraden	LC	China	CN	CHN	East Asia	2007	2010	-	-	-	-	Bd	field
Bai et al., 2012	WOS:000300047500009	2012	Kaloula	pulchra	Anura	-	Microhylidae	Microhylinae	Kaloula	pulchra	LC	China	CN	CHN	East Asia	2007	2010	-	-	-	-	noBd	field
Moffitt et al., 2015	WOS:000360373100009	2015	Anaxyus	americanus	Anura	-	Bufonidae	-	Anaxyrus	americanus	LC	United States of America	US	USA	North America	2008	2013	-	-	-	-	noBd	field
Goka et al., 2009	WOS:000271904400003	2009	Andrias	japonicus	Caudata	-	Cryptobranchidae	-	Andrias	japonicus	NT	Japan	JP	JPN	East Asia	2007	2007	2007	2007	2007	2007	Bd	field
Goka et al., 2009	WOS:000271904400003	2009	Buergeria	buergeri	Anura	-	Rhacophoridae	Buergeriinae	Buergeria	buergeri	LC	Japan	JP	JPN	East Asia	2007	2007	2007	2007	-	-	noBd	field
Goka et al., 2009	WOS:000271904400003	2009	Buergeria	japonica	Anura	-	Rhacophoridae	Buergeriinae	Buergeria	japonica	LC	Japan	JP	JPN	East Asia	2007	2007	2007	2007	-	-	noBd	field
Goka et al., 2009	WOS:000271904400003	2009	Bufo	japonicus	Anura	-	Bufonidae	-	Bufo	japonicus	LC	Japan	JP	JPN	East Asia	2007	2007	2007	2007	-	-	noBd	field
Goka et al., 2009	WOS:000271904400003	2009	Bufo	torrenticola	Anura	-	Bufonidae	-	Bufo	torrenticola	LC	Japan	JP	JPN	East Asia	2007	2007	2007	2007	-	-	noBd	field
Goka et al., 2009	WOS:000271904400003	2009	Cynops	pyrrhogaster	Anura	-	Bombinatoridae	-	Bombina	orientalis	LC	Japan	JP	JPN	East Asia	2007	2007	2007	2007	-	-	noBd	field
Goka et al., 2009	WOS:000271904400003	2009	Cynops	ensicauda	Caudata	-	Salamandridae	Pleurodelinae	Cynops	ensicauda	EN	Japan	JP	JPN	East Asia	2007	2007	2007	2007	2007	2007	Bd	field
Goka et al., 2009	WOS:000271904400003	2009	Fejervarya	limnocharis	Anura	-	Dicroglossidae	Dicroglossinae	Fejervarya	limnocharis	LC	Japan	JP	JPN	East Asia	2007	2007	2007	2007	2007	2007	Bd	field
Goka et al., 2009	WOS:000271904400003	2009	Hyla	japonica	Anura	-	Hylidae	Hylinae	Dryophytes	japonicus	LC	Japan	JP	JPN	East Asia	2007	2007	2007	2007	2007	2007	Bd	field
Goka et al., 2009	WOS:000271904400003	2009	Hyla	hallowellii	Anura	-	Hylidae	Hylinae	Hyla	hallowellii	LC	Japan	JP	JPN	East Asia	2007	2007	2007	2007	-	-	noBd	field
Goka et al., 2009	WOS:000271904400003	2009	Hynobius	hidamontanus	Caudata	-	Hynobiidae	Hynobiinae	Hynobius	hidamontanus	EN	Japan	JP	JPN	East Asia	2007	2007	2007	2007	-	-	noBd	field
Goka et al., 2009	WOS:000271904400003	2009	Hynobius	kimurae	Caudata	-	Hynobiidae	Hynobiinae	Hynobius	kimurae	LC	Japan	JP	JPN	East Asia	2007	2007	2007	2007	-	-	noBd	field
Goka et al., 2009	WOS:000271904400003	2009	Hynobius	lichenatus	Caudata	-	Hynobiidae	Hynobiinae	Hynobius	lichenatus	LC	Japan	JP	JPN	East Asia	2007	2007	2007	2007	-	-	noBd	field
Goka et al., 2009	WOS:000271904400003	2009	Hynobius	naevius	Caudata	-	Hynobiidae	Hynobiinae	Hynobius	naevius	LC	Japan	JP	JPN	East Asia	2007	2007	2007	2007	-	-	noBd	field
Goka et al., 2009	WOS:000271904400003	2009	Hynobius	nebulosus	Caudata	-	Hynobiidae	Hynobiinae	Hynobius	nebulosus	LC	Japan	JP	JPN	East Asia	2007	2007	2007	2007	-	-	noBd	field
Goka et al., 2009	WOS:000271904400003	2009	Hynobius	nigrescens	Caudata	-	Hynobiidae	Hynobiinae	Hynobius	nigrescens	LC	Japan	JP	JPN	East Asia	2007	2007	2007	2007	-	-	noBd	field
Goka et al., 2009	WOS:000271904400003	2009	Hynobius	retardatus	Caudata	-	Hynobiidae	Hynobiinae	Hynobius	retardatus	LC	Japan	JP	JPN	East Asia	2007	2007	2007	2007	-	-	noBd	field
Goka et al., 2009	WOS:000271904400003	2009	Onychodactylus	japonicus	Caudata	-	Hynobiidae	Onychodactylinae	Onychodactylus	japonicus	LC	Japan	JP	JPN	East Asia	2007	2007	2007	2007	-	-	noBd	field
Goka et al., 2009	WOS:000271904400003	2009	Rana	catesbeiana	Anura	-	Ranidae	-	Lithobates	catesbeianus	LC	Japan	JP	JPN	East Asia	2007	2007	2007	2007	2007	2007	Bd	field
Goka et al., 2009	WOS:000271904400003	2009	Rana	japonica	Anura	-	Ranidae	-	Rana	japonica	LC	Japan	JP	JPN	East Asia	2007	2007	2007	2007	-	-	noBd	field
Goka et al., 2009	WOS:000271904400003	2009	Rana	nigromaculata	Anura	-	Ranidae	-	Pelophylax	nigromaculatus	NT	Japan	JP	JPN	East Asia	2007	2007	2007	2007	2007	2007	Bd	field
Goka et al., 2009	WOS:000271904400003	2009	Rana	ornativentris	Anura	-	Ranidae	-	Rana	ornativentris	LC	Japan	JP	JPN	East Asia	2007	2007	2007	2007	-	-	noBd	field
Goka et al., 2009	WOS:000271904400003	2009	Rana	porosa_brevipeda	Anura	-	Ranidae	-	Pelophylax	porosus	LC	Japan	JP	JPN	East Asia	2007	2007	2007	2007	-	-	noBd	field
Goka et al., 2009	WOS:000271904400003	2009	Rana	porosa_porosa	Anura	-	Ranidae	-	Pelophylax	porosus	LC	Japan	JP	JPN	East Asia	2007	2007	2007	2007	-	-	noBd	field
Goka et al., 2009	WOS:000271904400003	2009	Rana	rugosa	Anura	-	Ranidae	-	Glandirana	rugosa	LC	Japan	JP	JPN	East Asia	2007	2007	2007	2007	2007	2007	Bd	field
Goka et al., 2009	WOS:000271904400003	2009	Rana	sakuraii	Anura	-	Ranidae	-	Rana	sakuraii	LC	Japan	JP	JPN	East Asia	2007	2007	2007	2007	-	-	noBd	field
Goka et al., 2009	WOS:000271904400003	2009	Rana	tagoi	Anura	-	Ranidae	-	Rana	tagoi	LC	Japan	JP	JPN	East Asia	2007	2007	2007	2007	-	-	noBd	field
Goka et al., 2009	WOS:000271904400003	2009	Rana	tagoi_yukeshimensis	Anura	-	Ranidae	-	Rana	tagoi	LC	Japan	JP	JPN	East Asia	2007	2007	2007	2007	-	-	noBd	field
Goka et al., 2009	WOS:000271904400003	2009	Rana	sp.	-	-	-	-	-	-	-	Japan	JP	JPN	East Asia	2007	2007	2007	2007	-	-	noBd	field
Goka et al., 2009	WOS:000271904400003	2009	Rana	pirica	Anura	-	Ranidae	-	Rana	pirica	LC	Japan	JP	JPN	East Asia	2007	2007	2007	2007	-	-	noBd	field
Goka et al., 2009	WOS:000271904400003	2009	Rana	tsushimensis	Anura	-	Ranidae	-	Rana	tsushimensis	LC	Japan	JP	JPN	East Asia	2007	2007	2007	2007	-	-	noBd	field
Goka et al., 2009	WOS:000271904400003	2009	Rana	amamiensis	Anura	-	Ranidae	-	Odorrana	amamiensis	EN	Japan	JP	JPN	East Asia	2007	2007	2007	2007	-	-	noBd	field
Goka et al., 2009	WOS:000271904400003	2009	Rana	ishikawae	Anura	-	Ranidae	-	Odorrana	ishikawae	EN	Japan	JP	JPN	East Asia	2007	2007	2007	2007	-	-	noBd	field
Goka et al., 2009	WOS:000271904400003	2009	Rana	holsti	Anura	-	Ranidae	-	Babina	holsti	EN	Japan	JP	JPN	East Asia	2007	2007	2007	2007	-	-	noBd	field
Goka et al., 2009	WOS:000271904400003	2009	Rana	subaspera	Anura	-	Ranidae	-	Babina	subaspera	EN	Japan	JP	JPN	East Asia	2007	2007	2007	2007	-	-	noBd	field
Goka et al., 2009	WOS:000271904400003	2009	Rana	narina	Anura	-	Ranidae	-	Odorrana	narina	EN	Japan	JP	JPN	East Asia	2007	2007	2007	2007	-	-	noBd	field
Goka et al., 2009	WOS:000271904400003	2009	Rhacophorus	arboreus	Anura	-	Rhacophoridae	Rhacophorinae	Zhangixalus	arboreus	LC	Japan	JP	JPN	East Asia	2007	2007	2007	2007	-	-	noBd	field
Goka et al., 2009	WOS:000271904400003	2009	Rhacophorus	schlegelii	Anura	-	Rhacophoridae	Rhacophorinae	Zhangixalus	schlegelii	LC	Japan	JP	JPN	East Asia	2007	2007	2007	2007	-	-	noBd	field
Goka et al., 2009	WOS:000271904400003	2009	Rhacophorus	viridis_amamiensis	Anura	-	Rhacophoridae	Rhacophorinae	Zhangixalus	viridis	LC	Japan	JP	JPN	East Asia	2007	2007	2007	2007	-	-	noBd	field
Goka et al., 2009	WOS:000271904400003	2009	Rhacophorus	viridis	Anura	-	Rhacophoridae	Rhacophorinae	Zhangixalus	viridis	LC	Japan	JP	JPN	East Asia	2007	2007	2007	2007	-	-	noBd	field
Goka et al., 2009	WOS:000271904400003	2009	Xenopus	laevis	Anura	-	Pipidae	-	Xenopus	laevis	LC	Japan	JP	JPN	East Asia	2007	2007	2007	2007	2007	2007	Bd	field
Goka et al., 2009	WOS:000271904400003	2009	Salamandra	keyserlingii	Caudata	-	Hynobiidae	Hynobiinae	Salamandrella	keyserlingii	LC	Japan	JP	JPN	East Asia	2007	2007	2007	2007	-	-	noBd	field
Goka et al., 2009	WOS:000271904400003	2009	Microhyla	okinavensis	Anura	-	Microhylidae	Microhylinae	Microhyla	okinavensis	LC	Japan	JP	JPN	East Asia	2007	2007	2007	2007	-	-	noBd	field
Goka et al., 2009	WOS:000271904400003	2009	Limnonectes	namiyei	Anura	-	Dicroglossidae	Dicroglossinae	Limnonectes	namiyei	EN	Japan	JP	JPN	East Asia	2007	2007	2007	2007	-	-	noBd	field
Goka et al., 2009	WOS:000271904400003	2009	Polypedates	leucomystax	Anura	-	Rhacophoridae	Rhacophorinae	Polypedates	teraiensis	LC	Japan	JP	JPN	East Asia	2007	2007	2007	2007	-	-	noBd	field
Goka et al., 2009	WOS:000271904400003	2009	Andrias	japonicus	Caudata	-	Cryptobranchidae	-	Andrias	japonicus	NT	Japan	JP	JPN	East Asia	1902	1902	1902	1902	1902	1902	Bd	museum
Moffitt et al., 2015	WOS:000360373100009	2015	Hyla	chrysoscelis	Anura	-	Hylidae	Hylinae	Dryophytes	chrysoscelis	LC	United States of America	US	USA	North America	2008	2013	-	-	-	-	noBd	field
Moffitt et al., 2015	WOS:000360373100009	2015	Pseudacris	brachyphona	Anura	-	Hylidae	Acridinae	Pseudacris	brachyphona	LC	United States of America	US	USA	North America	2008	2013	-	-	-	-	noBd	field
Moffitt et al., 2015	WOS:000360373100009	2015	Pseudacris	crucifer	Anura	-	Hylidae	Acridinae	Pseudacris	crucifer	LC	United States of America	US	USA	North America	2008	2013	-	-	-	-	noBd	field
Moffitt et al., 2015	WOS:000360373100009	2015	Lithobates	catesbeianus	Anura	-	Ranidae	-	Lithobates	catesbeianus	LC	United States of America	US	USA	North America	2008	2013	-	-	-	-	noBd	field
Moffitt et al., 2015	WOS:000360373100009	2015	Lithobates	clamitans	Anura	-	Ranidae	-	Lithobates	clamitans	LC	United States of America	US	USA	North America	2008	2013	-	-	-	-	noBd	field
Moffitt et al., 2015	WOS:000360373100009	2015	Lithobates	sylvaticus	Anura	-	Ranidae	-	Lithobates	sylvaticus	LC	United States of America	US	USA	North America	2008	2013	-	-	-	-	noBd	field
Moffitt et al., 2015	WOS:000360373100009	2015	Ambystoma	maculatum	Caudata	-	Ambystomatidae	-	Ambystoma	maculatum	LC	United States of America	US	USA	North America	2008	2013	-	-	-	-	Bd	field
Moffitt et al., 2015	WOS:000360373100009	2015	Ambystoma	opacum	Caudata	-	Ambystomatidae	-	Ambystoma	opacum	LC	United States of America	US	USA	North America	2008	2013	-	-	-	-	noBd	field
Moffitt et al., 2015	WOS:000360373100009	2015	Ambystoma	talpoideum	Caudata	-	Ambystomatidae	-	Ambystoma	talpoideum	LC	United States of America	US	USA	North America	2008	2013	-	-	-	-	noBd	field
Moffitt et al., 2015	WOS:000360373100009	2015	Cryptobranchus	alleganiensis_alleganiensis	Caudata	-	Cryptobranchidae	-	Cryptobranchus	alleganiensis	NT	United States of America	US	USA	North America	2008	2013	-	-	-	-	noBd	field
Moffitt et al., 2015	WOS:000360373100009	2015	Aneides	aeneus	Caudata	-	Plethodontidae	Plethodontinae	Aneides	aeneus	NT	United States of America	US	USA	North America	2008	2013	-	-	-	-	Bd	field
Moffitt et al., 2015	WOS:000360373100009	2015	Desmognathus	aeneus	Caudata	-	Plethodontidae	Plethodontinae	Desmognathus	aeneus	NT	United States of America	US	USA	North America	2008	2013	-	-	-	-	noBd	field
Moffitt et al., 2015	WOS:000360373100009	2015	Desmognathus	carolinensis	Caudata	-	Plethodontidae	Plethodontinae	Desmognathus	carolinensis	LC	United States of America	US	USA	North America	2008	2013	-	-	-	-	noBd	field
Moffitt et al., 2015	WOS:000360373100009	2015	Desmognathus	fuscus	Caudata	-	Plethodontidae	Plethodontinae	Desmognathus	fuscus	LC	United States of America	US	USA	North America	2008	2013	-	-	-	-	noBd	field
Moffitt et al., 2015	WOS:000360373100009	2015	Desmognathus	monticola	Caudata	-	Plethodontidae	Plethodontinae	Desmognathus	monticola	LC	United States of America	US	USA	North America	2008	2013	-	-	-	-	noBd	field
Moffitt et al., 2015	WOS:000360373100009	2015	Desmognathus	ocoee	Caudata	-	Plethodontidae	Plethodontinae	Desmognathus	ocoee	LC	United States of America	US	USA	North America	2008	2013	-	-	-	-	noBd	field
Moffitt et al., 2015	WOS:000360373100009	2015	Desmognathus	orestes	Caudata	-	Plethodontidae	Plethodontinae	Desmognathus	orestes	LC	United States of America	US	USA	North America	2008	2013	-	-	-	-	noBd	field
Moffitt et al., 2015	WOS:000360373100009	2015	Desmognathus	organi	Caudata	-	Plethodontidae	Plethodontinae	Desmognathus	organi	-	United States of America	US	USA	North America	2008	2013	-	-	-	-	noBd	field
Moffitt et al., 2015	WOS:000360373100009	2015	Desmognathus	quadramaculatus	Caudata	-	Plethodontidae	Plethodontinae	Desmognathus	quadramaculatus	LC	United States of America	US	USA	North America	2008	2013	-	-	-	-	noBd	field
Moffitt et al., 2015	WOS:000360373100009	2015	Desmognathus	santeetlah	Caudata	-	Plethodontidae	Plethodontinae	Desmognathus	santeetlah	LC	United States of America	US	USA	North America	2008	2013	-	-	-	-	noBd	field
Moffitt et al., 2015	WOS:000360373100009	2015	Eurycea	guttolineata	Caudata	-	Plethodontidae	Hemidactyliinae	Eurycea	guttolineata	LC	United States of America	US	USA	North America	2008	2013	-	-	-	-	noBd	field
Moffitt et al., 2015	WOS:000360373100009	2015	Eurycea	junaluska	Caudata	-	Plethodontidae	Hemidactyliinae	Eurycea	junaluska	VU	United States of America	US	USA	North America	2008	2013	-	-	-	-	noBd	field
Moffitt et al., 2015	WOS:000360373100009	2015	Eurycea	longicauda	Caudata	-	Plethodontidae	Hemidactyliinae	Eurycea	longicauda	LC	United States of America	US	USA	North America	2008	2013	-	-	-	-	noBd	field
Moffitt et al., 2015	WOS:000360373100009	2015	Eurycea	wilderae	Caudata	-	Plethodontidae	Hemidactyliinae	Eurycea	wilderae	LC	United States of America	US	USA	North America	2008	2013	-	-	-	-	noBd	field
Moffitt et al., 2015	WOS:000360373100009	2015	Hemidactylium	scutatum	Caudata	-	Plethodontidae	Hemidactyliinae	Hemidactylium	scutatum	LC	United States of America	US	USA	North America	2008	2013	-	-	-	-	noBd	field
Moffitt et al., 2015	WOS:000360373100009	2015	Notophthalmus	viridescens	Caudata	-	Salamandridae	Pleurodelinae	Notophthalmus	viridescens	LC	United States of America	US	USA	North America	2008	2013	-	-	-	-	noBd	field
Moffitt et al., 2015	WOS:000360373100009	2015	Plethodon	amplus	Caudata	-	Plethodontidae	Plethodontinae	Plethodon	amplus	VU	United States of America	US	USA	North America	2008	2013	-	-	-	-	noBd	field
Moffitt et al., 2015	WOS:000360373100009	2015	Plethodon	cinereus	Caudata	-	Plethodontidae	Plethodontinae	Plethodon	cinereus	LC	United States of America	US	USA	North America	2008	2013	-	-	-	-	noBd	field
Moffitt et al., 2015	WOS:000360373100009	2015	Plethodon	cylindraceus	Caudata	-	Plethodontidae	Plethodontinae	Plethodon	cylindraceus	LC	United States of America	US	USA	North America	2008	2013	-	-	-	-	noBd	field
Moffitt et al., 2015	WOS:000360373100009	2015	Plethodon	glutinosus	Caudata	-	Plethodontidae	Plethodontinae	Plethodon	glutinosus	LC	United States of America	US	USA	North America	2008	2013	-	-	-	-	noBd	field
Moffitt et al., 2015	WOS:000360373100009	2015	Plethodon	longicrus	Caudata	-	Plethodontidae	Plethodontinae	Plethodon	yonahlossee	LC	United States of America	US	USA	North America	2008	2013	-	-	-	-	noBd	field
Moffitt et al., 2015	WOS:000360373100009	2015	Plethodon	metcalfi	Caudata	-	Plethodontidae	Plethodontinae	Plethodon	metcalfi	LC	United States of America	US	USA	North America	2008	2013	-	-	-	-	noBd	field
Moffitt et al., 2015	WOS:000360373100009	2015	Plethodon	montanus	Caudata	-	Plethodontidae	Plethodontinae	Plethodon	montanus	LC	United States of America	US	USA	North America	2008	2013	-	-	-	-	noBd	field
Moffitt et al., 2015	WOS:000360373100009	2015	Plethodon	serratus	Caudata	-	Plethodontidae	Plethodontinae	Plethodon	serratus	LC	United States of America	US	USA	North America	2008	2013	-	-	-	-	noBd	field
Moffitt et al., 2015	WOS:000360373100009	2015	Plethodon	shermani	Caudata	-	Plethodontidae	Plethodontinae	Plethodon	shermani	VU	United States of America	US	USA	North America	2008	2013	-	-	-	-	noBd	field
Moffitt et al., 2015	WOS:000360373100009	2015	Plethodon	teyahalee	Caudata	-	Plethodontidae	Plethodontinae	Plethodon	teyahalee	LC	United States of America	US	USA	North America	2008	2013	-	-	-	-	noBd	field
Moffitt et al., 2015	WOS:000360373100009	2015	Plethodon	ventralis	Caudata	-	Plethodontidae	Plethodontinae	Plethodon	ventralis	LC	United States of America	US	USA	North America	2008	2013	-	-	-	-	noBd	field
Moffitt et al., 2015	WOS:000360373100009	2015	Plethodon	wehrlei	Caudata	-	Plethodontidae	Plethodontinae	Plethodon	wehrlei	LC	United States of America	US	USA	North America	2008	2013	-	-	-	-	noBd	field
Moffitt et al., 2015	WOS:000360373100009	2015	Plethodon	yonahlossee	Caudata	-	Plethodontidae	Plethodontinae	Plethodon	yonahlossee	LC	United States of America	US	USA	North America	2008	2013	-	-	-	-	noBd	field
Moffitt et al., 2015	WOS:000360373100009	2015	Pseudotriton	ruber	Caudata	-	Plethodontidae	Hemidactyliinae	Pseudotriton	ruber	LC	United States of America	US	USA	North America	2008	2013	-	-	-	-	noBd	field
Hossack et al., 2010	WOS:000278297700009	2010	Ascaphus	truei	Anura	-	Ascaphidae	-	Ascaphus	truei	LC	United States of America	US	USA	North America	2008	2008	2008	2008	2008	2008	Bd	field
Hossack et al., 2010	WOS:000278297700009	2010	Ascaphus	montanus	Anura	-	Ascaphidae	-	Ascaphus	montanus	LC	United States of America	US	USA	North America	2008	2008	2008	2008	-	-	noBd	field
Hossack et al., 2010	WOS:000278297700009	2010	Dicamptodon	aterrimus	Caudata	-	Ambystomatidae	-	Dicamptodon	aterrimus	LC	United States of America	US	USA	North America	2008	2008	2008	2008	2008	2008	Bd	field
Hossack et al., 2010	WOS:000278297700009	2010	Dicamptodon	tenebrosus	Caudata	-	Ambystomatidae	-	Dicamptodon	tenebrosus	LC	United States of America	US	USA	North America	2008	2008	2008	2008	-	-	noBd	field
Hossack et al., 2010	WOS:000278297700009	2010	Desmognathus	monticola	Caudata	-	Plethodontidae	Plethodontinae	Desmognathus	monticola	LC	United States of America	US	USA	North America	2008	2008	2008	2008	2008	2008	Bd	field
Hossack et al., 2010	WOS:000278297700009	2010	Gyrinophilus	porphyriticus	Caudata	-	Plethodontidae	Hemidactyliinae	Gyrinophilus	porphyriticus	LC	United States of America	US	USA	North America	2008	2008	2008	2008	-	-	noBd	field
Hossack et al., 2010	WOS:000278297700009	2010	Desmognathus	fuscus	Caudata	-	Plethodontidae	Plethodontinae	Desmognathus	fuscus	LC	United States of America	US	USA	North America	2008	2008	2008	2008	2008	2008	Bd	field
Hossack et al., 2010	WOS:000278297700009	2010	Desmognathus	ochrophaeus	Caudata	-	Plethodontidae	Plethodontinae	Desmognathus	ochrophaeus	LC	United States of America	US	USA	North America	2008	2008	2008	2008	-	-	noBd	field
Hossack et al., 2010	WOS:000278297700009	2010	Desmognathus	quadramaculatus	Caudata	-	Plethodontidae	Plethodontinae	Desmognathus	quadramaculatus	LC	United States of America	US	USA	North America	2008	2008	2008	2008	-	-	noBd	field
Fox et al., 2006	WOS:000241912800010	2006	Atelognathus	patagonicus	Anura	-	Batrachylidae	-	Atelognathus	patagonicus	CR	Argentina	AR	ARG	South America	2004	2004	2004	2004	2004	2004	Bd	field
Lampo et al., 2006b	WOS:000246628700008	2006	Aromobates	alboguttatus	Gymnophiona	-	Ichthyophiidae	-	Ichthyophis	asplenius	DD	Venezuela (Bolivarian Republic of)	VE	VEN	South America	1952	2002	-	-	-	-	noBd	museum
Lampo et al., 2006b	WOS:000246628700008	2006	Aromobates	leopardalis	Anura	Dendrobatoidea	Aromobatidae	Aromobatinae	Aromobates	leopardalis	CR	Venezuela (Bolivarian Republic of)	VE	VEN	South America	1952	2002	-	-	-	-	noBd	museum
Lampo et al., 2006b	WOS:000246628700008	2006	Aromobates	molinarii	Anura	Dendrobatoidea	Aromobatidae	Aromobatinae	Aromobates	molinarii	EN	Venezuela (Bolivarian Republic of)	VE	VEN	South America	1952	2002	-	-	-	-	noBd	museum
Lampo et al., 2006b	WOS:000246628700008	2006	Aromobates	sp.1	-	-	-	-	-	-	-	Venezuela (Bolivarian Republic of)	VE	VEN	South America	1952	2002	-	-	-	-	noBd	museum
Lampo et al., 2006b	WOS:000246628700008	2006	Aromobates	sp.2	-	-	-	-	-	-	-	Venezuela (Bolivarian Republic of)	VE	VEN	South America	1952	2002	-	-	-	-	noBd	museum
Lampo et al., 2006b	WOS:000246628700008	2006	Atelopus	carbonerensis	Anura	-	Bufonidae	-	Atelopus	carbonerensis	CR	Venezuela (Bolivarian Republic of)	VE	VEN	South America	1952	2002	-	-	1988	1988	Bd	museum
Lampo et al., 2006b	WOS:000246628700008	2006	Atelopus	chrysocorallus	Anura	-	Bufonidae	-	Atelopus	chrysocorallus	CR	Venezuela (Bolivarian Republic of)	VE	VEN	South America	1952	2002	-	-	-	-	noBd	museum
Lampo et al., 2006b	WOS:000246628700008	2006	Atelopus	mucubajiensis	Anura	-	Bufonidae	-	Atelopus	mucubajiensis	CR	Venezuela (Bolivarian Republic of)	VE	VEN	South America	1952	2002	-	-	1988	1988	Bd	museum
Lampo et al., 2006b	WOS:000246628700008	2006	Atelopus	oxyrhynchus	Anura	-	Bufonidae	-	Atelopus	oxyrhynchus	CR	Venezuela (Bolivarian Republic of)	VE	VEN	South America	1952	2002	-	-	-	-	noBd	museum
Lampo et al., 2006b	WOS:000246628700008	2006	Atelopus	pinangoi	Anura	-	Bufonidae	-	Atelopus	pinangoi	CR	Venezuela (Bolivarian Republic of)	VE	VEN	South America	1952	2002	-	-	-	-	noBd	museum
Lampo et al., 2006b	WOS:000246628700008	2006	Atelopus	sorianoi	Anura	-	Bufonidae	-	Atelopus	sorianoi	CR	Venezuela (Bolivarian Republic of)	VE	VEN	South America	1952	2002	-	-	1988	1988	Bd	museum
Lampo et al., 2006b	WOS:000246628700008	2006	Atelopus	sp.	-	-	-	-	-	-	-	Venezuela (Bolivarian Republic of)	VE	VEN	South America	1952	2002	-	-	-	-	noBd	museum
Lampo et al., 2006b	WOS:000246628700008	2006	Atelopus	tamaense	Anura	-	Bufonidae	-	Atelopus	tamaense	CR	Venezuela (Bolivarian Republic of)	VE	VEN	South America	1952	2002	-	-	-	-	noBd	museum
Lampo et al., 2006b	WOS:000246628700008	2006	Centrolene	andinum	Anura	-	Centrolenidae	Centroleninae	Espadarana	andina	LC	Venezuela (Bolivarian Republic of)	VE	VEN	South America	1952	2002	-	-	-	-	noBd	museum
Lampo et al., 2006b	WOS:000246628700008	2006	Centrolene	venezuelense	Anura	-	Centrolenidae	Centroleninae	Centrolene	venezuelense	LC	Venezuela (Bolivarian Republic of)	VE	VEN	South America	1952	2002	-	-	-	-	noBd	museum
Lampo et al., 2006b	WOS:000246628700008	2006	Chaunus	marinus	Anura	-	Bufonidae	-	Rhinella	marina	LC	Venezuela (Bolivarian Republic of)	VE	VEN	South America	1952	2002	-	-	-	-	noBd	museum
Lampo et al., 2006b	WOS:000246628700008	2006	Dendropsophus	meridensis	Anura	-	Hylidae	Dendropsophinae	Dendropsophus	meridensis	EN	Venezuela (Bolivarian Republic of)	VE	VEN	South America	1952	2002	-	-	-	-	noBd	museum
Lampo et al., 2006b	WOS:000246628700008	2006	Dendropsophus	microcephalus	Anura	-	Hylidae	Dendropsophinae	Dendropsophus	microcephalus	LC	Venezuela (Bolivarian Republic of)	VE	VEN	South America	1952	2002	-	-	-	-	noBd	museum
Lampo et al., 2006b	WOS:000246628700008	2006	Eleutherodactylus	briceni	Anura	-	Craugastoridae	Ceuthomantinae	Pristimantis	briceni	VU	Venezuela (Bolivarian Republic of)	VE	VEN	South America	1952	2002	-	-	-	-	noBd	museum
Lampo et al., 2006b	WOS:000246628700008	2006	Eleutherodactylus	ginesi	Anura	-	Craugastoridae	Ceuthomantinae	Pristimantis	ginesi	EN	Venezuela (Bolivarian Republic of)	VE	VEN	South America	1952	2002	-	-	-	-	noBd	museum
Lampo et al., 2006b	WOS:000246628700008	2006	Eleutherodactylus	lancinii	Anura	-	Craugastoridae	Ceuthomantinae	Pristimantis	lancinii	EN	Venezuela (Bolivarian Republic of)	VE	VEN	South America	1952	2002	-	-	-	-	noBd	museum
Lampo et al., 2006b	WOS:000246628700008	2006	Eleutherodactylus	prolixodiscus	Anura	-	Craugastoridae	Ceuthomantinae	Pristimantis	rubicundus	EN	Venezuela (Bolivarian Republic of)	VE	VEN	South America	1952	2002	-	-	-	-	noBd	museum
Lampo et al., 2006b	WOS:000246628700008	2006	Eleutherodactylus	sp.1	-	-	-	-	-	-	-	Venezuela (Bolivarian Republic of)	VE	VEN	South America	1952	2002	-	-	-	-	noBd	museum
Lampo et al., 2006b	WOS:000246628700008	2006	Eleutherodactylus	sp.2	-	-	-	-	-	-	-	Venezuela (Bolivarian Republic of)	VE	VEN	South America	1952	2002	-	-	-	-	noBd	museum
Lampo et al., 2006b	WOS:000246628700008	2006	Eleutherodactylus	sp.3	-	-	-	-	-	-	-	Venezuela (Bolivarian Republic of)	VE	VEN	South America	1952	2002	-	-	-	-	noBd	museum
Lampo et al., 2006b	WOS:000246628700008	2006	Eleutherodactylus	sp.4	-	-	-	-	-	-	-	Venezuela (Bolivarian Republic of)	VE	VEN	South America	1952	2002	-	-	-	-	noBd	museum
Lampo et al., 2006b	WOS:000246628700008	2006	Flectonotus	pygmaeus	Anura	-	Hemiphractidae	Cryptobatrachinae	Flectonotus	pygmaeus	LC	Venezuela (Bolivarian Republic of)	VE	VEN	South America	1952	2002	-	-	-	-	noBd	museum
Lampo et al., 2006b	WOS:000246628700008	2006	Gastrotheca	nicefori	Anura	-	Hemiphractidae	Hemiphractinae	Gastrotheca	nicefori	LC	Venezuela (Bolivarian Republic of)	VE	VEN	South America	1952	2002	-	-	-	-	noBd	museum
Lampo et al., 2006b	WOS:000246628700008	2006	Hyalinobatrachium	duranti	Anura	-	Centrolenidae	Hyalinobatrachinae	Hyalinobatrachium	duranti	DD	Venezuela (Bolivarian Republic of)	VE	VEN	South America	1952	2002	-	-	-	-	noBd	museum
Lampo et al., 2006b	WOS:000246628700008	2006	Hyloscirtus	jahni	Anura	-	Hylidae	Cophomantinae	Hyloscirtus	jahni	NT	Venezuela (Bolivarian Republic of)	VE	VEN	South America	1952	2002	-	-	-	-	noBd	museum
Lampo et al., 2006b	WOS:000246628700008	2006	Hyloscirtus	lascinius	Anura	-	Hylidae	Cophomantinae	Hyloscirtus	lascinius	LC	Venezuela (Bolivarian Republic of)	VE	VEN	South America	1952	2002	-	-	-	-	noBd	museum
Lampo et al., 2006b	WOS:000246628700008	2006	Hyloscirtus	platydactylus	Anura	-	Hylidae	Cophomantinae	Hyloscirtus	platydactylus	VU	Venezuela (Bolivarian Republic of)	VE	VEN	South America	1952	2002	-	-	-	-	noBd	museum
Lampo et al., 2006b	WOS:000246628700008	2006	Hypsiboas	cf.crepitans	Anura	-	Hylidae	Cophomantinae	Boana	crepitans	LC	Venezuela (Bolivarian Republic of)	VE	VEN	South America	1952	2002	-	-	-	-	noBd	museum
Lampo et al., 2006b	WOS:000246628700008	2006	Mannophryne	collaris	Anura	Dendrobatoidea	Aromobatidae	Aromobatinae	Mannophryne	collaris	EN	Venezuela (Bolivarian Republic of)	VE	VEN	South America	1952	2002	-	-	-	-	noBd	museum
Lampo et al., 2006b	WOS:000246628700008	2006	Mannophryne	cordilleriana	Anura	Dendrobatoidea	Aromobatidae	Aromobatinae	Mannophryne	cordilleriana	CR	Venezuela (Bolivarian Republic of)	VE	VEN	South America	1952	2002	-	2002	2002	2002	Bd	museum
Lampo et al., 2006b	WOS:000246628700008	2006	Mannophryne	sp.	-	-	-	-	-	-	-	Venezuela (Bolivarian Republic of)	VE	VEN	South America	1952	2002	-	-	-	-	noBd	museum
Lampo et al., 2006b	WOS:000246628700008	2006	Rhinella	sp.	-	-	-	-	-	-	-	Venezuela (Bolivarian Republic of)	VE	VEN	South America	1952	2002	-	-	-	-	noBd	museum
Lampo et al., 2006b	WOS:000246628700008	2006	Scarthyla	vigilans	Anura	-	Hylidae	Pseudinae	Scarthyla	vigilans	LC	Venezuela (Bolivarian Republic of)	VE	VEN	South America	1952	2002	-	-	-	-	noBd	museum
Lampo et al., 2006b	WOS:000246628700008	2006	Leptodactylus	sp.	-	-	-	-	-	-	-	Venezuela (Bolivarian Republic of)	VE	VEN	South America	1952	2002	-	-	1996	1996	Bd	museum
Rodriguez-Contreras et al., 2008	WOS:000256127900024	2008	Atelopus	cruciger	Anura	-	Bufonidae	-	Atelopus	cruciger	CR	Venezuela (Bolivarian Republic of)	VE	VEN	South America	2004	2005	2004	2005	2004	-	Bd	field
Perez et al., 2014	WOS:000355659100004	2014	Atelopus	varius	Anura	-	Bufonidae	-	Atelopus	varius	CR	Panama	PA	PAN	Mesoamerica	2012	2012	2012	2012	-	-	noBd	field
Perez et al., 2014	WOS:000355659100004	2014	Colostethus	flotator	Anura	Dendrobatoidea	Dendrobatidae	Colostethinae	Silverstoneia	flotator	LC	Panama	PA	PAN	Mesoamerica	2012	2012	2012	2012	2012	2012	Bd	field
Perez et al., 2014	WOS:000355659100004	2014	Colostethus	bransfordii	Anura	-	Craugastoridae	Craugastorinae	Craugastor	bransfordii	LC	Panama	PA	PAN	Mesoamerica	2012	2012	2012	2012	-	-	noBd	field
Perez et al., 2014	WOS:000355659100004	2014	Colostethus	crassidigitus	Anura	-	Craugastoridae	Craugastorinae	Craugastor	crassidigitus	LC	Panama	PA	PAN	Mesoamerica	2012	2012	2012	2012	-	-	noBd	field
Perez et al., 2014	WOS:000355659100004	2014	Colostethus	fitzingeri	Anura	-	Craugastoridae	Craugastorinae	Craugastor	fitzingeri	LC	Panama	PA	PAN	Mesoamerica	2012	2012	2012	2012	-	-	noBd	field
Perez et al., 2014	WOS:000355659100004	2014	Lithobates	warszewitschii	Anura	-	Ranidae	-	Lithobates	warszewitschii	LC	Panama	PA	PAN	Mesoamerica	2012	2012	2012	2012	2012	2012	Bd	field
Perez et al., 2014	WOS:000355659100004	2014	Pristimantis	cerasinus	Anura	-	Craugastoridae	Ceuthomantinae	Pristimantis	cerasinus	LC	Panama	PA	PAN	Mesoamerica	2012	2012	2012	2012	2012	2012	Bd	field
Perez et al., 2014	WOS:000355659100004	2014	Pristimantis	cruentus	Anura	-	Craugastoridae	Ceuthomantinae	Pristimantis	cruentus	LC	Panama	PA	PAN	Mesoamerica	2012	2012	2012	2012	-	-	noBd	field
Perez et al., 2014	WOS:000355659100004	2014	Pristimantis	museosus	Anura	-	Craugastoridae	Ceuthomantinae	Pristimantis	museosus	EN	Panama	PA	PAN	Mesoamerica	2012	2012	2012	2012	-	-	noBd	field
Perez et al., 2014	WOS:000355659100004	2014	Pristimantis	ridens	Anura	-	Craugastoridae	Ceuthomantinae	Pristimantis	ridens	LC	Panama	PA	PAN	Mesoamerica	2012	2012	2012	2012	-	-	noBd	field
Perez et al., 2014	WOS:000355659100004	2014	Sachatamia	albomaculata	Anura	-	Centrolenidae	Centroleninae	Sachatamia	albomaculata	LC	Panama	PA	PAN	Mesoamerica	2012	2012	2012	2012	2012	2012	Bd	field
Perez et al., 2014	WOS:000355659100004	2014	Terahyla	spinosa	Anura	-	Centrolenidae	Centroleninae	Teratohyla	spinosa	LC	Panama	PA	PAN	Mesoamerica	2012	2012	2012	2012	-	-	noBd	field
Perez et al., 2014	WOS:000355659100004	2014	Colostethus	panamansis	Anura	Dendrobatoidea	Dendrobatidae	Colostethinae	Colostethus	panamansis	LC	Panama	PA	PAN	Mesoamerica	2012	2012	2012	2012	2012	2012	Bd	field
Perez et al., 2014	WOS:000355659100004	2014	Rhaebo	haemititicus	Anura	-	Bufonidae	-	Rhaebo	haematiticus	LC	Panama	PA	PAN	Mesoamerica	2012	2012	2012	2012	2012	2012	Bd	field
Perez et al., 2014	WOS:000355659100004	2014	Smilisca	sp.	-	-	-	-	-	-	-	Panama	PA	PAN	Mesoamerica	2012	2012	2012	2012	2012	2012	Bd	field
Perez et al., 2014	WOS:000355659100004	2014	Craugastor	longirostris	Anura	-	Craugastoridae	Craugastorinae	Craugastor	longirostris	LC	Panama	PA	PAN	Mesoamerica	2012	2012	2012	2012	-	-	noBd	field
Perez et al., 2014	WOS:000355659100004	2014	Dendrobates	auratus	Anura	Dendrobatoidea	Dendrobatidae	Dendrobatinae	Dendrobates	auratus	LC	Panama	PA	PAN	Mesoamerica	2012	2012	2012	2012	-	-	noBd	field
Perez et al., 2014	WOS:000355659100004	2014	Dendrobates	minnutus	Anura	Dendrobatoidea	Dendrobatidae	Dendrobatinae	Ranitomeya	ventrimaculata	LC	Panama	PA	PAN	Mesoamerica	2012	2012	2012	2012	-	-	noBd	field
Perez et al., 2014	WOS:000355659100004	2014	Diasperous	sp.	-	-	-	-	-	-	-	Panama	PA	PAN	Mesoamerica	2012	2012	2012	2012	-	-	noBd	field
Perez et al., 2014	WOS:000355659100004	2014	Pristimantis	caryophyllaceus	Anura	-	Craugastoridae	Ceuthomantinae	Pristimantis	caryophyllaceus	NT	Panama	PA	PAN	Mesoamerica	2012	2012	2012	2012	-	-	noBd	field
Perez et al., 2014	WOS:000355659100004	2014	Rhinella	alata	Anura	-	Bufonidae	-	Rhinella	alata	DD	Panama	PA	PAN	Mesoamerica	2012	2012	2012	2012	-	-	noBd	field
Richards-Zawacki, 2010	WOS:000273459600003	2010	Atelopus	zeteki	Anura	-	Bufonidae	-	Atelopus	zeteki	CR	Panama	PA	PAN	Mesoamerica	2005	2006	2005	2006	2005	2006	Bd	field
Bourke et al., 2011	WOS:000292651700011	2011	Alsodes	igneus	Anura	-	Alsodidae	-	Alsodes	igneus	VU	Chile	CL	CHL	South America	2009	2010	-	-	-	-	noBd	field
Bourke et al., 2011	WOS:000292651700011	2011	Batrachlya	antartica	Anura	-	Batrachylidae	-	Batrachyla	antartandica	LC	Chile	CL	CHL	South America	2009	2010	-	-	-	-	noBd	field
Bourke et al., 2011	WOS:000292651700011	2011	Batrachyla	leptopus	Anura	-	Batrachylidae	-	Batrachyla	leptopus	LC	Chile	CL	CHL	South America	2009	2010	-	-	-	-	Bd	field
Bourke et al., 2011	WOS:000292651700011	2011	Batrachyla	taeniata	Anura	-	Batrachylidae	-	Batrachyla	taeniata	LC	Chile	CL	CHL	South America	2009	2010	-	-	-	-	noBd	field
Bourke et al., 2011	WOS:000292651700011	2011	Eupsophus	calcaratus	Anura	-	Alsodidae	-	Eupsophus	calcaratus	LC	Chile	CL	CHL	South America	2009	2010	-	-	-	-	noBd	field
Bourke et al., 2011	WOS:000292651700011	2011	Eupsophus	vertebralis	Anura	-	Alsodidae	-	Eupsophus	vertebralis	LC	Chile	CL	CHL	South America	2009	2010	-	-	-	-	noBd	field
Bourke et al., 2011	WOS:000292651700011	2011	Eupsophus	migueli	Anura	-	Alsodidae	-	Eupsophus	migueli	EN	Chile	CL	CHL	South America	2009	2010	-	-	-	-	noBd	field
Bourke et al., 2011	WOS:000292651700011	2011	Eupsophus	roseus	Anura	-	Alsodidae	-	Eupsophus	roseus	LC	Chile	CL	CHL	South America	2009	2010	-	-	-	-	noBd	field
Bourke et al., 2011	WOS:000292651700011	2011	Eupsophus	emiliopugini	Anura	-	Alsodidae	-	Eupsophus	emiliopugini	LC	Chile	CL	CHL	South America	2009	2010	-	-	-	-	noBd	field
Bourke et al., 2011	WOS:000292651700011	2011	Pleurodema	thaul	Anura	-	Leptodactylidae	Leiuperinae	Pleurodema	thaul	LC	Chile	CL	CHL	South America	2009	2010	-	-	-	-	Bd	field
Bourke et al., 2011	WOS:000292651700011	2011	Rhinoderma	darwinii	Anura	-	Rhinodermatidae	-	Rhinoderma	darwinii	EN	Chile	CL	CHL	South America	2009	2010	-	-	-	-	Bd	field
Oliveira de Queiroz Carnaval et al., 2006	WOS:000238180800006	2006	Hyalinobatrachium	eurygnathum	Anura	-	Centrolenidae	Centroleninae	Vitreorana	eurygnatha	LC	Brazil	BR	BRA	South America	1962	2005	1978	1997	-	-	noBd	museum
Oliveira de Queiroz Carnaval et al., 2006	WOS:000238180800006	2006	Hyalinobatrachium	uranoscopum	Anura	-	Centrolenidae	Centroleninae	Vitreorana	uranoscopa	LC	Brazil	BR	BRA	South America	1962	2005	1978	1978	-	-	noBd	museum
Oliveira de Queiroz Carnaval et al., 2006	WOS:000238180800006	2006	Colostethus	olfersioides	Anura	Dendrobatoidea	Aromobatidae	Allobatinae	Allobates	olfersioides	VU	Brazil	BR	BRA	South America	1962	2005	1981	1981	-	-	noBd	museum
Oliveira de Queiroz Carnaval et al., 2006	WOS:000238180800006	2006	Colostethus	cf.capixaba	Anura	Dendrobatoidea	Aromobatidae	Allobatinae	Allobates	olfersioides	VU	Brazil	BR	BRA	South America	1962	2005	1981	1984	-	-	noBd	museum
Oliveira de Queiroz Carnaval et al., 2006	WOS:000238180800006	2006	Bokermannohyla	astartea	Anura	-	Hylidae	Cophomantinae	Bokermannohyla	astartea	LC	Brazil	BR	BRA	South America	1962	2005	1982	1982	-	-	noBd	museum
Oliveira de Queiroz Carnaval et al., 2006	WOS:000238180800006	2006	Bokermannohyla	caramaschii	Anura	-	Hylidae	Cophomantinae	Bokermannohyla	caramaschii	LC	Brazil	BR	BRA	South America	1962	2005	1983	1983	-	-	noBd	museum
Oliveira de Queiroz Carnaval et al., 2006	WOS:000238180800006	2006	Bokermannohyla	gouveai	Anura	-	Hylidae	Cophomantinae	Bokermannohyla	gouveai	DD	Brazil	BR	BRA	South America	1962	2005	1982	2005	-	-	Bd	museum
Oliveira de Queiroz Carnaval et al., 2006	WOS:000238180800006	2006	Hypsiboas	latistrigatus	Anura	-	Hylidae	Cophomantinae	Boana	latistriata	DD	Brazil	BR	BRA	South America	1962	2005	2004	2004	-	-	noBd	museum
Oliveira de Queiroz Carnaval et al., 2006	WOS:000238180800006	2006	Hypsiboas	freicanecae	Anura	-	Hylidae	Cophomantinae	Boana	freicanecae	DD	Brazil	BR	BRA	South America	1962	2005	2001	2001	2001	2001	Bd	museum
Oliveira de Queiroz Carnaval et al., 2006	WOS:000238180800006	2006	Phasmahyla	exilis	Anura	-	Phyllomedusidae	-	Phasmahyla	exilis	LC	Brazil	BR	BRA	South America	1962	2005	1981	1981	-	-	noBd	museum
Oliveira de Queiroz Carnaval et al., 2006	WOS:000238180800006	2006	Crossodactylus	dispar	Anura	-	Hylodidae	-	Crossodactylus	dispar	DD	Brazil	BR	BRA	South America	1962	2005	1973	1973	-	-	noBd	museum
Oliveira de Queiroz Carnaval et al., 2006	WOS:000238180800006	2006	Crossodactylus	gaudichaudii	Anura	-	Hylodidae	-	Crossodactylus	gaudichaudii	LC	Brazil	BR	BRA	South America	1962	2005	1952	1986	-	-	noBd	museum
Oliveira de Queiroz Carnaval et al., 2006	WOS:000238180800006	2006	Crossodactylus	sp.	-	-	-	-	-	-	-	Brazil	BR	BRA	South America	1962	2005	1986	1986	-	-	noBd	museum
Oliveira de Queiroz Carnaval et al., 2006	WOS:000238180800006	2006	Crossodactylus	caramaschii	Anura	-	Hylodidae	-	Crossodactylus	caramaschii	LC	Brazil	BR	BRA	South America	1962	2005	2003	2003	2003	2003	Bd	museum
Oliveira de Queiroz Carnaval et al., 2006	WOS:000238180800006	2006	Cycloramphus	boraceiensis	Anura	-	Cycloramphidae	-	Cycloramphus	boraceiensis	LC	Brazil	BR	BRA	South America	1962	2005	1962	1963	-	-	noBd	museum
Oliveira de Queiroz Carnaval et al., 2006	WOS:000238180800006	2006	Cycloramphus	fuliginosus	Anura	-	Cycloramphidae	-	Cycloramphus	fuliginosus	LC	Brazil	BR	BRA	South America	1962	2005	1985	1986	-	-	noBd	museum
Oliveira de Queiroz Carnaval et al., 2006	WOS:000238180800006	2006	Cycloramphus	sp.	-	-	-	-	-	-	-	Brazil	BR	BRA	South America	1962	2005	1980	1982	-	-	noBd	museum
Oliveira de Queiroz Carnaval et al., 2006	WOS:000238180800006	2006	Eleutherodactylus	sp.	-	-	-	-	-	-	-	Brazil	BR	BRA	South America	1962	2005	2004	2005	-	-	noBd	museum
Oliveira de Queiroz Carnaval et al., 2006	WOS:000238180800006	2006	Holoaden	bradei	Anura	-	Craugastoridae	Holoadeninae	Holoaden	bradei	CR	Brazil	BR	BRA	South America	1962	2005	1964	1964	-	-	noBd	museum
Oliveira de Queiroz Carnaval et al., 2006	WOS:000238180800006	2006	Hylodes	sp.	-	-	-	-	-	-	-	Brazil	BR	BRA	South America	1962	2005	1980	1982	-	-	noBd	museum
Oliveira de Queiroz Carnaval et al., 2006	WOS:000238180800006	2006	Proceratophrys	melanopogon	Anura	-	Odontophrynidae	-	Proceratophrys	melanopogon	LC	Brazil	BR	BRA	South America	1962	2005	1984	1984	-	-	noBd	museum
Oliveira de Queiroz Carnaval et al., 2006	WOS:000238180800006	2006	Thoropa	miliaris	Anura	-	Cycloramphidae	-	Thoropa	miliaris	LC	Brazil	BR	BRA	South America	1962	2005	1998	1998	1998	1998	Bd	museum
Oliveira de Queiroz Carnaval et al., 2006	WOS:000238180800006	2006	Thoropa	petropolitana	Anura	-	Cycloramphidae	-	Thoropa	petropolitana	VU	Brazil	BR	BRA	South America	1962	2005	1969	1969	-	-	noBd	museum
Bielby et al., 2013	WOS:000323123300006	2013	Euproctus	platycephalus	Caudata	-	Salamandridae	Pleurodelinae	Euproctus	platycephalus	EN	France	FR	FRA	Europe	2006	2010	-	-	-	-	Bd	field
Bielby et al., 2013	WOS:000323123300006	2013	Discoglossus	sardus	Anura	-	Alytidae	-	Discoglossus	sardus	LC	France	FR	FRA	Europe	2006	2010	-	-	-	-	Bd	field
Bielby et al., 2013	WOS:000323123300006	2013	Hyla	sarda	Anura	-	Hylidae	Hylinae	Hyla	sarda	LC	France	FR	FRA	Europe	2006	2010	-	-	-	-	noBd	field
Bielby et al., 2013	WOS:000323123300006	2013	Pelophylax	spp.	-	-	-	-	-	-	-	France	FR	FRA	Europe	2006	2010	-	-	-	-	noBd	field
Bielby et al., 2013	WOS:000323123300006	2013	Speleomantes	sarrabusensis	Caudata	-	Plethodontidae	Plethodontinae	Speleomantes	sarrabusensis	VU	France	FR	FRA	Europe	2006	2010	-	-	-	-	noBd	field
Bielby et al., 2013	WOS:000323123300006	2013	Bufo	balearicus	Anura	-	Bufonidae	-	Bufotes	balearicus	LC	France	FR	FRA	Europe	2006	2010	-	-	-	-	noBd	field
de Oliveira Ramalho et al., 2013	WOS:000321078200019	2013	Bokermannohyla	pseudopseudis	Anura	-	Hylidae	Cophomantinae	Bokermannohyla	pseudopseudis	LC	Brazil	BR	BRA	South America	-	-	-	-	-	-	Bd	field
de Oliveira Ramalho et al., 2013	WOS:000321078200019	2013	Bokermannohyla	sapiranga	Anura	-	Hylidae	Cophomantinae	Bokermannohyla	sapiranga	-	Brazil	BR	BRA	South America	-	-	-	-	-	-	Bd	field
Bai et al., 2010	WOS:000280595700013	2010	Lithobates	catesbeianus	Anura	-	Ranidae	-	Lithobates	catesbeianus	LC	China	CN	CHN	East Asia	2007	2008	-	-	-	-	Bd	field
Bai et al., 2010	WOS:000280595700013	2010	Rana	pleuraden	Anura	-	Ranidae	-	Nidirana	pleuraden	LC	China	CN	CHN	East Asia	2007	2008	-	-	-	-	Bd	field
Bai et al., 2010	WOS:000280595700013	2010	Rana	chaochiaoensis	Anura	-	Ranidae	-	Rana	chaochiaoensis	LC	China	CN	CHN	East Asia	2007	2008	-	-	-	-	Bd	field
Bai et al., 2010	WOS:000280595700013	2010	Odorrana	andersonii	Anura	-	Ranidae	-	Odorrana	andersonii	LC	China	CN	CHN	East Asia	2007	2008	-	-	-	-	Bd	field
Bai et al., 2010	WOS:000280595700013	2010	Bombina	maxima	Anura	-	Bombinatoridae	-	Bombina	maxima	-	China	CN	CHN	East Asia	2007	2008	-	-	-	-	Bd	field
Canestrelli et al., 2013	WOS:000319654700132	2013	Bombina	pachypus	Anura	-	Bombinatoridae	-	Bombina	pachypus	EN	Italy	IT	ITA	Europe	1978	2012	1978	2012	1978	2012	Bd	NA
Riley et al., 2013	WOS:000319350800018	2013	Crinia	georgiana	Anura	Myobatrachoidea	Myobatrachidae	-	Crinia	georgiana	LC	Australia	AU	AUS	Oceania	2008	2008	2008	2008	2008	2008	Bd	field
Hyne et al., 2009	WOS:000266370700017	2009	Limnodynastes	tasmaniensis	Anura	Myobatrachoidea	Limnodynastidae	-	Limnodynastes	tasmaniensis	LC	Australia	AU	AUS	Oceania	2005	2007	2005	2007	-	-	noBd	field
Hyne et al., 2009	WOS:000266370700017	2009	Limnodynastes	fletcheri	Anura	Myobatrachoidea	Limnodynastidae	-	Limnodynastes	fletcheri	LC	Australia	AU	AUS	Oceania	2005	2007	2005	2007	-	-	noBd	field
Hyne et al., 2009	WOS:000266370700017	2009	Crinia	parinsignifera	Anura	Myobatrachoidea	Myobatrachidae	-	Crinia	parinsignifera	LC	Australia	AU	AUS	Oceania	2005	2007	2005	2007	-	-	noBd	field
Hyne et al., 2009	WOS:000266370700017	2009	Litoria	raniformis	Anura	-	Pelodryadidae	Pelodryadinae	Ranoidea	raniformis	EN	Australia	AU	AUS	Oceania	2005	2007	2005	2007	-	-	Bd	field
Arellano et al., 2009	WOS:000275940200008	2009	Elachistocleis	bicolor	Anura	-	Microhylidae	Gastrophryninae	Elachistocleis	bicolor	LC	Argentina	AR	ARG	South America	2005	2005	2005	2005	2005	2005	Bd	field
Burrowes et al., 2004	WOS:000221467500001	2004	Bufo	marinus	Anura	-	Bufonidae	-	Rhinella	marina	LC	Puerto Rico	PR	PRI	Caribbean Islands	1961	1979	1961	1978	-	-	noBd	museum
Burrowes et al., 2004	WOS:000221467500001	2004	Eleutherodactylus	coqui	Anura	-	Eleutherodactylidae	Eleutherodactylinae	Eleutherodactylus	coqui	LC	Puerto Rico	PR	PRI	Caribbean Islands	1961	1979	1978	1978	1978	1978	Bd	museum
Burrowes et al., 2004	WOS:000221467500001	2004	Eleutherodactylus	portoricensis	Anura	-	Eleutherodactylidae	Eleutherodactylinae	Eleutherodactylus	portoricensis	EN	Puerto Rico	PR	PRI	Caribbean Islands	1961	1979	1977	1978	-	-	noBd	museum
Burrowes et al., 2004	WOS:000221467500001	2004	Eleutherodactylus	eneidae	Anura	-	Eleutherodactylidae	Eleutherodactylinae	Eleutherodactylus	eneidae	CR	Puerto Rico	PR	PRI	Caribbean Islands	1961	1979	1976	1979	-	-	noBd	museum
Burrowes et al., 2004	WOS:000221467500001	2004	Eleutherodactylus	gryllus	Anura	-	Eleutherodactylidae	Eleutherodactylinae	Eleutherodactylus	gryllus	EN	Puerto Rico	PR	PRI	Caribbean Islands	1961	1979	1965	1965	-	-	noBd	museum
Burrowes et al., 2004	WOS:000221467500001	2004	Eleutherodactylus	karlschmidti	Anura	-	Eleutherodactylidae	Eleutherodactylinae	Eleutherodactylus	karlschmidti	CR	Puerto Rico	PR	PRI	Caribbean Islands	1961	1979	1961	1976	1976	1976	Bd	museum
Burrowes et al., 2004	WOS:000221467500001	2004	Eleutherodactylus	locustus	Anura	-	Eleutherodactylidae	Eleutherodactylinae	Eleutherodactylus	locustus	CR	Puerto Rico	PR	PRI	Caribbean Islands	1961	1979	1976	1976	-	-	noBd	museum
Burrowes et al., 2004	WOS:000221467500001	2004	Eleutherodactylus	richmondi	Anura	-	Eleutherodactylidae	Eleutherodactylinae	Eleutherodactylus	richmondi	CR	Puerto Rico	PR	PRI	Caribbean Islands	1961	1979	1975	1982	-	-	noBd	museum
Burrowes et al., 2004	WOS:000221467500001	2004	Eleutherodactylus	jasperi	Anura	-	Eleutherodactylidae	Eleutherodactylinae	Eleutherodactylus	jasperi	CR	Puerto Rico	PR	PRI	Caribbean Islands	1961	1979	1974	1982	-	-	noBd	museum
Burrowes et al., 2004	WOS:000221467500001	2004	Bufo	marinus	Anura	-	Bufonidae	-	Rhinella	marina	LC	Puerto Rico	PR	PRI	Caribbean Islands	2000	2000	2000	2000	-	-	noBd	field
Burrowes et al., 2004	WOS:000221467500001	2004	Eleutherodactylus	coqui	Anura	-	Eleutherodactylidae	Eleutherodactylinae	Eleutherodactylus	coqui	LC	Puerto Rico	PR	PRI	Caribbean Islands	2000	2000	2000	2000	-	-	noBd	field
Burrowes et al., 2004	WOS:000221467500001	2004	Eleutherodactylus	portoricensis	Anura	-	Eleutherodactylidae	Eleutherodactylinae	Eleutherodactylus	portoricensis	EN	Puerto Rico	PR	PRI	Caribbean Islands	2000	2000	2000	2000	-	-	noBd	field
Whitfield et al., 2013	WOS:000319469600009	2013	Rhaebo	haematiticus	Anura	-	Bufonidae	-	Rhaebo	haematiticus	LC	Costa Rica	CR	CRI	Mesoamerica	2011	2011	2011	2011	2011	2011	Bd	field
Whitfield et al., 2013	WOS:000319469600009	2013	Rhinella	marina	Anura	-	Bufonidae	-	Rhinella	marina	LC	Costa Rica	CR	CRI	Mesoamerica	2011	2011	2011	2011	-	-	noBd	field
Whitfield et al., 2013	WOS:000319469600009	2013	Agalychnis	callidryas	Anura	-	Phyllomedusidae	-	Agalychnis	callidryas	LC	Costa Rica	CR	CRI	Mesoamerica	2011	2011	2011	2011	-	-	noBd	field
Whitfield et al., 2013	WOS:000319469600009	2013	Agalychnis	spp.	-	-	-	-	-	-	-	Costa Rica	CR	CRI	Mesoamerica	2011	2011	2011	2011	-	-	noBd	field
Whitfield et al., 2013	WOS:000319469600009	2013	Dendropsophus	ebraccatus	Anura	-	Hylidae	Dendropsophinae	Dendropsophus	ebraccatus	LC	Costa Rica	CR	CRI	Mesoamerica	2011	2011	2011	2011	-	-	noBd	field
Whitfield et al., 2013	WOS:000319469600009	2013	Hypsiboas	rufitelus	Anura	-	Hylidae	Cophomantinae	Boana	rufitela	LC	Costa Rica	CR	CRI	Mesoamerica	2011	2011	2011	2011	-	-	noBd	field
Whitfield et al., 2013	WOS:000319469600009	2013	Scinax	boulengeri	Anura	-	Hylidae	Scinaxinae	Scinax	boulengeri	LC	Costa Rica	CR	CRI	Mesoamerica	2011	2011	2011	2011	-	-	noBd	field
Whitfield et al., 2013	WOS:000319469600009	2013	Scinax	elaeochroa	Anura	-	Hylidae	Scinaxinae	Scinax	elaeochroa	LC	Costa Rica	CR	CRI	Mesoamerica	2011	2011	2011	2011	2011	2011	Bd	field
Whitfield et al., 2013	WOS:000319469600009	2013	Smilisca	boudinii	Anura	-	Hylidae	Hylinae	Smilisca	baudinii	LC	Costa Rica	CR	CRI	Mesoamerica	2011	2011	2011	2011	-	-	noBd	field
Whitfield et al., 2013	WOS:000319469600009	2013	Espadarana	prosoblepon	Anura	-	Centrolenidae	Centroleninae	Espadarana	prosoblepon	LC	Costa Rica	CR	CRI	Mesoamerica	2011	2011	2011	2011	2011	2011	Bd	field
Whitfield et al., 2013	WOS:000319469600009	2013	Teratohyla	spinosa	Anura	-	Centrolenidae	Centroleninae	Teratohyla	spinosa	LC	Costa Rica	CR	CRI	Mesoamerica	2011	2011	2011	2011	2011	2011	Bd	field
Whitfield et al., 2013	WOS:000319469600009	2013	Hyalinobatrachium	fleishmanii	Anura	-	Centrolenidae	Hyalinobatrachinae	Hyalinobatrachium	fleischmanni	LC	Costa Rica	CR	CRI	Mesoamerica	2011	2011	2011	2011	-	-	noBd	field
Whitfield et al., 2013	WOS:000319469600009	2013	Leptodactylus	savagei	Anura	-	Leptodactylidae	Leptodactylinae	Leptodactylus	savagei	LC	Costa Rica	CR	CRI	Mesoamerica	2011	2011	2011	2011	2011	2011	Bd	field
Whitfield et al., 2013	WOS:000319469600009	2013	Lithobates	warszewitschii	Anura	-	Ranidae	-	Lithobates	warszewitschii	LC	Costa Rica	CR	CRI	Mesoamerica	2011	2011	2011	2011	-	-	noBd	field
Whitfield et al., 2013	WOS:000319469600009	2013	Craugastor	bransfordii	Anura	-	Craugastoridae	Craugastorinae	Craugastor	bransfordii	LC	Costa Rica	CR	CRI	Mesoamerica	2011	2011	2011	2011	2011	2011	Bd	field
Whitfield et al., 2013	WOS:000319469600009	2013	Craugastor	fitzingeri	Anura	-	Craugastoridae	Craugastorinae	Craugastor	fitzingeri	LC	Costa Rica	CR	CRI	Mesoamerica	2011	2011	2011	2011	2011	2011	Bd	field
Whitfield et al., 2013	WOS:000319469600009	2013	Craugastor	megacephalus	Anura	-	Craugastoridae	Craugastorinae	Craugastor	megacephalus	LC	Costa Rica	CR	CRI	Mesoamerica	2011	2011	2011	2011	2011	2011	Bd	field
Whitfield et al., 2013	WOS:000319469600009	2013	Craugastor	mimus	Anura	-	Craugastoridae	Craugastorinae	Craugastor	mimus	LC	Costa Rica	CR	CRI	Mesoamerica	2011	2011	2011	2011	2011	2011	Bd	field
Whitfield et al., 2013	WOS:000319469600009	2013	Pristimantis	cerasinus	Anura	-	Craugastoridae	Ceuthomantinae	Pristimantis	cerasinus	LC	Costa Rica	CR	CRI	Mesoamerica	2011	2011	2011	2011	-	-	noBd	field
Whitfield et al., 2013	WOS:000319469600009	2013	Pristimantis	ridens	Anura	-	Craugastoridae	Ceuthomantinae	Pristimantis	ridens	LC	Costa Rica	CR	CRI	Mesoamerica	2011	2011	2011	2011	2011	2011	Bd	field
Whitfield et al., 2013	WOS:000319469600009	2013	Oophaga	pumilio	Anura	Dendrobatoidea	Dendrobatidae	Dendrobatinae	Oophaga	pumilio	LC	Costa Rica	CR	CRI	Mesoamerica	2011	2011	2011	2011	2011	2011	Bd	field
Hoverman et al., 2012	WOS:000308817900009	2012	Bufo	boreas	Anura	-	Bufonidae	-	Anaxyrus	boreas	LC	United States of America	US	USA	North America	2010	2010	2010	2010	2010	2010	Bd	field
Hoverman et al., 2012	WOS:000308817900009	2012	Pseudacris	regilla	Anura	-	Hylidae	Acridinae	Pseudacris	regilla	LC	United States of America	US	USA	North America	2010	2010	2010	2010	2010	2010	Bd	field
Hoverman et al., 2012	WOS:000308817900009	2012	Rana	catesbeianus	Anura	-	Ranidae	-	Lithobates	catesbeianus	LC	United States of America	US	USA	North America	2010	2010	2010	2010	2010	2010	Bd	field
Hoverman et al., 2012	WOS:000308817900009	2012	Rana	draytonii	Anura	-	Ranidae	-	Rana	draytonii	VU	United States of America	US	USA	North America	2010	2010	2010	2010	2010	2010	Bd	field
Hoverman et al., 2012	WOS:000308817900009	2012	Taricha	granulosa	Caudata	-	Salamandridae	Pleurodelinae	Taricha	granulosa	LC	United States of America	US	USA	North America	2010	2010	2010	2010	2010	2010	Bd	field
Hoverman et al., 2012	WOS:000308817900009	2012	Taricha	torosa	Caudata	-	Salamandridae	Pleurodelinae	Taricha	torosa	LC	United States of America	US	USA	North America	2010	2010	2010	2010	2010	2010	Bd	field
Battaglin et al., 2016	WOS:000381060900035	2016	Pseudacris	regilla	Anura	-	Hylidae	Acridinae	Pseudacris	regilla	LC	United States of America	US	USA	North America	2009	2010	2010	2010	2010	2010	Bd	field
Battaglin et al., 2016	WOS:000381060900035	2016	Rana	clamitans	Anura	-	Ranidae	-	Lithobates	clamitans	LC	United States of America	US	USA	North America	2009	2010	2009	2010	2010	2010	Bd	field
Battaglin et al., 2016	WOS:000381060900035	2016	Rana	catesbeiana	Anura	-	Ranidae	-	Lithobates	catesbeianus	LC	United States of America	US	USA	North America	2009	2010	2010	2010	2010	2010	Bd	field
Battaglin et al., 2016	WOS:000381060900035	2016	Pseudacris	triseriata	Anura	-	Hylidae	Acridinae	Pseudacris	triseriata	LC	United States of America	US	USA	North America	2009	2010	2009	2010	2009	2010	Bd	field
Battaglin et al., 2016	WOS:000381060900035	2016	Rana	sphenocephala	Anura	-	Ranidae	-	Lithobates	sphenocephalus	LC	United States of America	US	USA	North America	2009	2010	2010	2010	2010	2010	Bd	field
Battaglin et al., 2016	WOS:000381060900035	2016	Lithobates	septentrionalis	Anura	-	Ranidae	-	Lithobates	septentrionalis	LC	United States of America	US	USA	North America	2009	2010	2009	2009	2009	2009	Bd	field
Battaglin et al., 2016	WOS:000381060900035	2016	Rana	pipiens	Anura	-	Ranidae	-	Lithobates	pipiens	LC	United States of America	US	USA	North America	2009	2010	2009	2009	-	-	noBd	field
Greenspan et al., 2016	WOS:000381578400033	2016	Litoria	rheocola	Anura	-	Pelodryadidae	Pelodryadinae	Ranoidea	rheocola	EN	Australia	AU	AUS	Oceania	2014	2014	2014	2014	2014	2014	Bd	field
Pope et al., 2016	WOS:000381528700008	2016	Rana	boylii	Anura	-	Ranidae	-	Rana	boylii	NT	United States of America	US	USA	North America	2013	2014	-	-	-	-	Bd	field
Pope et al., 2016	WOS:000381528700008	2016	Rana	aurora	Anura	-	Ranidae	-	Rana	aurora	LC	United States of America	US	USA	North America	2013	2014	-	-	-	-	Bd	field
Pope et al., 2016	WOS:000381528700008	2016	Pseudacris	regilla	Anura	-	Hylidae	Acridinae	Pseudacris	regilla	LC	United States of America	US	USA	North America	2013	2014	-	-	-	-	Bd	field
Pope et al., 2016	WOS:000381528700008	2016	Anaxyrus	boreas	Anura	-	Bufonidae	-	Anaxyrus	boreas	LC	United States of America	US	USA	North America	2013	2014	-	-	-	-	Bd	field
Pope et al., 2016	WOS:000381528700008	2016	Ascaphus	ti	Anura	-	Ascaphidae	-	Ascaphus	truei	LC	United States of America	US	USA	North America	2013	2014	-	-	-	-	noBd	field
Pope et al., 2016	WOS:000381528700008	2016	Ensatina	eschscholtzii	Caudata	-	Plethodontidae	Plethodontinae	Ensatina	eschscholtzii	LC	United States of America	US	USA	North America	2013	2014	-	-	-	-	noBd	field
Pope et al., 2016	WOS:000381528700008	2016	Batrachoseps	attenuatus	Caudata	-	Plethodontidae	Hemidactyliinae	Batrachoseps	attenuatus	LC	United States of America	US	USA	North America	2013	2014	-	-	-	-	noBd	field
Pope et al., 2016	WOS:000381528700008	2016	Dicamptodon	tenebrosus	Caudata	-	Ambystomatidae	-	Dicamptodon	tenebrosus	LC	United States of America	US	USA	North America	2013	2014	-	-	-	-	noBd	field
Pope et al., 2016	WOS:000381528700008	2016	Taricha	granulosa	Caudata	-	Salamandridae	Pleurodelinae	Taricha	granulosa	LC	United States of America	US	USA	North America	2013	2014	-	-	-	-	noBd	field
Moffitt et al., 2015	WOS:000347915700003	2014	Cryptobranchus	a.alleganiensis	Caudata	-	Cryptobranchidae	-	Cryptobranchus	alleganiensis	NT	United States of America	US	USA	North America	2008	2012	2008	2012	2008	2012	Bd	field
Balaz et al., 2014b	WOS:000345697000001	2014	Bombina	bombina	Anura	-	Bombinatoridae	-	Bombina	bombina	LC	Czechia	CZ	CZE	Europe	2008	2012	2009	2012	2009	2012	Bd	field
Balaz et al., 2014b	WOS:000345697000001	2014	Bombina	variegata	Anura	-	Bombinatoridae	-	Bombina	variegata	LC	Czechia	CZ	CZE	Europe	2008	2012	2010	2012	2010	2012	Bd	field
Balaz et al., 2014b	WOS:000345697000001	2014	Pelophylax	sp.	-	-	-	-	-	-	-	Czechia	CZ	CZE	Europe	2008	2012	2008	2012	2008	2012	Bd	field
Balaz et al., 2014b	WOS:000345697000001	2014	Pelophylax	ridibundus	Anura	-	Ranidae	-	Pelophylax	ridibundus	LC	Czechia	CZ	CZE	Europe	2008	2012	2010	2010	-	-	noBd	field
Balaz et al., 2014b	WOS:000345697000001	2014	Bufo	bufo	Anura	-	Bufonidae	-	Bufo	bufo	LC	Czechia	CZ	CZE	Europe	2008	2012	2008	2012	2008	2008	Bd	field
Balaz et al., 2014b	WOS:000345697000001	2014	Bufo	calamita	Anura	-	Bufonidae	-	Epidalea	calamita	LC	Czechia	CZ	CZE	Europe	2008	2012	2011	2011	2011	2011	Bd	field
Balaz et al., 2014b	WOS:000345697000001	2014	Bufo	viridis	Anura	-	Bufonidae	-	Bufotes	viridis	LC	Czechia	CZ	CZE	Europe	2008	2012	2008	2011	2011	2011	Bd	field
Balaz et al., 2014b	WOS:000345697000001	2014	Ichthyosaura	alpestris	Caudata	-	Salamandridae	Pleurodelinae	Ichthyosaura	alpestris	LC	Czechia	CZ	CZE	Europe	2008	2012	2008	2012	2010	2010	Bd	field
Balaz et al., 2014b	WOS:000345697000001	2014	Lisotriton	vulgaris	Caudata	-	Salamandridae	Pleurodelinae	Lissotriton	vulgaris	LC	Czechia	CZ	CZE	Europe	2008	2012	2008	2012	-	-	noBd	field
Balaz et al., 2014b	WOS:000345697000001	2014	Pelobates	fuscus	Anura	-	Pelobatidae	-	Pelobates	fuscus	LC	Czechia	CZ	CZE	Europe	2008	2012	2010	2010	-	-	noBd	field
Balaz et al., 2014b	WOS:000345697000001	2014	Rana	tempporaria	Anura	-	Ranidae	-	Rana	temporaria	LC	Czechia	CZ	CZE	Europe	2008	2012	2008	2012	-	-	noBd	field
Balaz et al., 2014b	WOS:000345697000001	2014	Rana	dalmatina	Anura	-	Ranidae	-	Rana	dalmatina	LC	Czechia	CZ	CZE	Europe	2008	2012	2010	2010	-	-	noBd	field
Balaz et al., 2014b	WOS:000345697000001	2014	Salamandra	salamandra	Caudata	-	Salamandridae	Salamandrinae	Salamandra	salamandra	LC	Czechia	CZ	CZE	Europe	2008	2012	2010	2012	-	-	noBd	field
Balaz et al., 2014b	WOS:000345697000001	2014	Triturus	cristatus	Caudata	-	Salamandridae	Pleurodelinae	Triturus	cristatus	LC	Czechia	CZ	CZE	Europe	2008	2012	2009	2010	-	-	noBd	field
Peterson and McKenzie, 2014	WOS:000341774800067	2014	Lithobates	catesbeianus	Anura	-	Ranidae	-	Lithobates	catesbeianus	LC	United States of America	US	USA	North America	2011	2011	2011	2011	2011	2011	Bd	field
Peterson and McKenzie, 2014	WOS:000341774800067	2014	Ambystoma	tigrinum	Caudata	-	Ambystomatidae	-	Ambystoma	tigrinum	LC	United States of America	US	USA	North America	2011	2011	2011	2011	2011	2011	Bd	field
Peterson and McKenzie, 2014	WOS:000341774800067	2014	Anaxyrus	woodhousii	Anura	-	Bufonidae	-	Anaxyrus	woodhousii	LC	United States of America	US	USA	North America	2011	2011	2011	2011	2011	2011	Bd	field
Peterson and McKenzie, 2014	WOS:000341774800067	2014	Pseudacris	triseriata	Anura	-	Hylidae	Acridinae	Pseudacris	triseriata	LC	United States of America	US	USA	North America	2011	2011	2011	2011	2011	2011	Bd	field
Peterson and McKenzie, 2014	WOS:000341774800067	2014	Lithobates	pipiens	Anura	-	Ranidae	-	Lithobates	pipiens	LC	United States of America	US	USA	North America	2011	2011	-	-	-	-	noBd	field
Richardson et al., 2014	WOS:000341196600007	2014	Ascaphus	montanus	Anura	-	Ascaphidae	-	Ascaphus	montanus	LC	Canada	CA	CAN	North America	2008	2011	-	-	-	-	noBd	field
Richardson et al., 2014	WOS:000341196600007	2014	Ascaphus	truei	Anura	-	Ascaphidae	-	Ascaphus	truei	LC	Canada	CA	CAN	North America	2008	2011	-	-	-	-	noBd	field
Richardson et al., 2014	WOS:000341196600007	2014	Anyaxyrus	boreas	Anura	-	Bufonidae	-	Anaxyrus	boreas	LC	Canada	CA	CAN	North America	2008	2011	-	-	-	-	Bd	field
Richardson et al., 2014	WOS:000341196600007	2014	Pseudacris	maculata	Anura	-	Hylidae	Acridinae	Pseudacris	maculata	LC	Canada	CA	CAN	North America	2008	2011	-	-	-	-	noBd	field
Richardson et al., 2014	WOS:000341196600007	2014	Pseudacris	regilla	Anura	-	Hylidae	Acridinae	Pseudacris	regilla	LC	Canada	CA	CAN	North America	2008	2011	-	-	-	-	Bd	field
Richardson et al., 2014	WOS:000341196600007	2014	Lithobates	catesbeianus	Anura	-	Ranidae	-	Lithobates	catesbeianus	LC	Canada	CA	CAN	North America	2008	2011	-	-	-	-	Bd	field
Richardson et al., 2014	WOS:000341196600007	2014	Lithobates	clamitans	Anura	-	Ranidae	-	Lithobates	clamitans	LC	Canada	CA	CAN	North America	2008	2011	-	-	-	-	Bd	field
Richardson et al., 2014	WOS:000341196600007	2014	Rana	aurora	Anura	-	Ranidae	-	Rana	aurora	LC	Canada	CA	CAN	North America	2008	2011	-	-	-	-	Bd	field
Richardson et al., 2014	WOS:000341196600007	2014	Rana	luteiventris	Anura	-	Ranidae	-	Rana	luteiventris	LC	Canada	CA	CAN	North America	2008	2011	-	-	-	-	Bd	field
Richardson et al., 2014	WOS:000341196600007	2014	Lithobates	sylvaticus	Anura	-	Ranidae	-	Lithobates	sylvaticus	LC	Canada	CA	CAN	North America	2008	2011	-	-	-	-	Bd	field
Richardson et al., 2014	WOS:000341196600007	2014	Spea	intermontana	Anura	-	Scaphiopodidae	-	Spea	intermontana	LC	Canada	CA	CAN	North America	2008	2011	-	-	-	-	Bd	field
Richardson et al., 2014	WOS:000341196600007	2014	Ambystoma	gracile	Caudata	-	Ambystomatidae	-	Ambystoma	gracile	LC	Canada	CA	CAN	North America	2008	2011	-	-	-	-	noBd	field
Richardson et al., 2014	WOS:000341196600007	2014	Dicampteodon	tenebrousus	Caudata	-	Ambystomatidae	-	Dicamptodon	tenebrosus	LC	Canada	CA	CAN	North America	2008	2011	-	-	-	-	noBd	field
Richardson et al., 2014	WOS:000341196600007	2014	Plethodon	vehiculum	Caudata	-	Plethodontidae	Plethodontinae	Plethodon	vehiculum	LC	Canada	CA	CAN	North America	2008	2011	-	-	-	-	noBd	field
Richardson et al., 2014	WOS:000341196600007	2014	Taricha	granulosa	Caudata	-	Salamandridae	Pleurodelinae	Taricha	granulosa	LC	Canada	CA	CAN	North America	2008	2011	-	-	-	-	Bd	field
Muletz et al., 2014	WOS:000339819800074	2014	Plethodon	welleri	Caudata	-	Plethodontidae	Plethodontinae	Plethodon	welleri	EN	United States of America	US	USA	North America	2011	2011	2011	2011	-	-	noBd	field
Muletz et al., 2014	WOS:000339819800074	2014	Plethodon	cinereus	Caudata	-	Plethodontidae	Plethodontinae	Plethodon	cinereus	LC	United States of America	US	USA	North America	2011	2011	2011	2011	2011	2011	Bd	field
Muletz et al., 2014	WOS:000339819800074	2014	Plethodon	cinereus	Caudata	-	Plethodontidae	Plethodontinae	Plethodon	cinereus	LC	United States of America	US	USA	North America	1957	1987	-	-	-	-	noBd	museum
Muletz et al., 2014	WOS:000339819800074	2014	Plethodon	richmondi	Caudata	-	Plethodontidae	Plethodontinae	Plethodon	richmondi	LC	United States of America	US	USA	North America	2011	2011	2011	2011	-	-	noBd	field
Muletz et al., 2014	WOS:000339819800074	2014	Plethodon	richmondi	Caudata	-	Plethodontidae	Plethodontinae	Plethodon	richmondi	LC	United States of America	US	USA	North America	1957	1987	-	-	-	-	noBd	museum
Muletz et al., 2014	WOS:000339819800074	2014	Plethodon	serratus	Caudata	-	Plethodontidae	Plethodontinae	Plethodon	serratus	LC	United States of America	US	USA	North America	2011	2011	2011	2011	-	-	noBd	field
Muletz et al., 2014	WOS:000339819800074	2014	Plethodon	serratus	Caudata	-	Plethodontidae	Plethodontinae	Plethodon	serratus	LC	United States of America	US	USA	North America	1957	1987	-	-	-	-	noBd	museum
Muletz et al., 2014	WOS:000339819800074	2014	Plethodon	shenandoah	Caudata	-	Plethodontidae	Plethodontinae	Plethodon	shenandoah	VU	United States of America	US	USA	North America	1957	1987	-	-	-	-	noBd	museum
Muletz et al., 2014	WOS:000339819800074	2014	Plethodon	glutinosus	Caudata	-	Plethodontidae	Plethodontinae	Plethodon	glutinosus	LC	United States of America	US	USA	North America	2011	2011	2011	2011	-	-	noBd	field
Muletz et al., 2014	WOS:000339819800074	2014	Plethodon	aureoleus	Caudata	-	Plethodontidae	Plethodontinae	Plethodon	aureolus	DD	United States of America	US	USA	North America	2011	2011	2011	2011	-	-	noBd	field
Muletz et al., 2014	WOS:000339819800074	2014	Plethodon	cylindraceus	Caudata	-	Plethodontidae	Plethodontinae	Plethodon	cylindraceus	LC	United States of America	US	USA	North America	2011	2011	2011	2011	-	-	noBd	field
Muletz et al., 2014	WOS:000339819800074	2014	Plethodon	cylindraceus	Caudata	-	Plethodontidae	Plethodontinae	Plethodon	cylindraceus	LC	United States of America	US	USA	North America	1957	1987	-	-	-	-	noBd	museum
Muletz et al., 2014	WOS:000339819800074	2014	Plethodon	teyahalee	Caudata	-	Plethodontidae	Plethodontinae	Plethodon	teyahalee	LC	United States of America	US	USA	North America	2011	2011	2011	2011	-	-	noBd	field
Muletz et al., 2014	WOS:000339819800074	2014	Plethodon	cheoah	Caudata	-	Plethodontidae	Plethodontinae	Plethodon	cheoah	VU	United States of America	US	USA	North America	2011	2011	2011	2011	-	-	noBd	field
Muletz et al., 2014	WOS:000339819800074	2014	Plethodon	montanus	Caudata	-	Plethodontidae	Plethodontinae	Plethodon	montanus	LC	United States of America	US	USA	North America	2011	2011	2011	2011	-	-	noBd	field
Muletz et al., 2014	WOS:000339819800074	2014	Plethodon	yonahlosee	Caudata	-	Plethodontidae	Plethodontinae	Plethodon	yonahlossee	LC	United States of America	US	USA	North America	2011	2011	2011	2011	-	-	noBd	field
Langhammer et al., 2014	WOS:000338909600003	2014	Eleutherodactylus	coqui	Anura	-	Eleutherodactylidae	Eleutherodactylinae	Eleutherodactylus	coqui	LC	Puerto Rico	PR	PRI	Caribbean Islands	2010	2010	2010	2010	2010	2010	Bd	field
Langhammer et al., 2014	WOS:000338909600003	2014	Eleutherodactylus	coqui	Anura	-	Eleutherodactylidae	Eleutherodactylinae	Eleutherodactylus	coqui	LC	United States of America	US	USA	North America	2010	2010	2010	2010	2010	2010	Bd	field
Heard et al., 2014	WOS:000337117400005	2014	Litoria	raniformis	Anura	-	Pelodryadidae	Pelodryadinae	Ranoidea	raniformis	EN	Australia	AU	AUS	Oceania	2004	2006	2004	2006	-	-	Bd	field
Rebollar et al., 2014	WOS:000336863900149	2014	Agalychnis	callidryas	Anura	-	Phyllomedusidae	-	Agalychnis	callidryas	LC	Panama	PA	PAN	Mesoamerica	2012	2012	2012	2012	2012	2012	Bd	field
Rebollar et al., 2014	WOS:000336863900149	2014	Dendropsophus	ebraccatus	Anura	-	Hylidae	Dendropsophinae	Dendropsophus	ebraccatus	LC	Panama	PA	PAN	Mesoamerica	2012	2012	2012	2012	2012	2012	Bd	field
Rebollar et al., 2014	WOS:000336863900149	2014	Craugastor	fitzingeri	Anura	-	Craugastoridae	Craugastorinae	Craugastor	fitzingeri	LC	Panama	PA	PAN	Mesoamerica	2012	2012	2012	2012	2012	2012	Bd	field
Ghirardi et al., 2014	WOS:000339470800008	2014	Alsodes	gargola	Anura	-	Alsodidae	-	Alsodes	gargola	LC	Argentina	AR	ARG	South America	2008	2010	2008	2008	-	-	noBd	field
Ghirardi et al., 2014	WOS:000339470800008	2014	Alsodes	pehuenche	Anura	-	Alsodidae	-	Alsodes	pehuenche	CR	Argentina	AR	ARG	South America	2008	2010	2008	2010	-	-	Bd	field
Ghirardi et al., 2014	WOS:000339470800008	2014	Pleurodema	thaul	Anura	-	Leptodactylidae	Leiuperinae	Pleurodema	thaul	LC	Argentina	AR	ARG	South America	2008	2010	2008	2010	-	-	Bd	field
Ghirardi et al., 2014	WOS:000339470800008	2014	Rhinella	spinulosa_papillosa	Anura	-	Bufonidae	-	Rhinella	spinulosa	LC	Argentina	AR	ARG	South America	2008	2010	2009	2009	-	-	noBd	field
Ghirardi et al., 2014	WOS:000339470800008	2014	Atelognathus	patagonicus	Anura	-	Batrachylidae	-	Atelognathus	patagonicus	CR	Argentina	AR	ARG	South America	2008	2010	2008	2008	2008	2008	Bd	field
Ghirardi et al., 2014	WOS:000339470800008	2014	Pleurodema	bufoninum	Anura	-	Leptodactylidae	Leiuperinae	Pleurodema	bufoninum	LC	Argentina	AR	ARG	South America	2008	2010	2008	2010	2009	2009	Bd	field
Narayan et al., 2014	WOS:000333348500137	2014	Mixophyes	fasciolatus	Anura	Myobatrachoidea	Myobatrachidae	-	Mixophyes	fasciolatus	LC	Australia	AU	AUS	Oceania	2011	2011	2011	2011	2011	2011	Bd	field
Windstam and Olori, 2014	WOS:000333802300007	2014	Lithobates	catesbeianus	Anura	-	Ranidae	-	Lithobates	catesbeianus	LC	United States of America	US	USA	North America	2012	2012	2012	2012	2012	2012	Bd	field
Windstam and Olori, 2014	WOS:000333802300007	2014	Lithobates	clamitans	Anura	-	Ranidae	-	Lithobates	clamitans	LC	United States of America	US	USA	North America	2012	2012	2012	2012	2012	2012	Bd	field
Windstam and Olori, 2014	WOS:000333802300007	2014	Pseudacris	crucifer	Anura	-	Hylidae	Acridinae	Pseudacris	crucifer	LC	United States of America	US	USA	North America	2012	2012	2012	2012	2012	2012	Bd	field
Windstam and Olori, 2014	WOS:000333802300007	2014	Eurycea	bislineata	Caudata	-	Plethodontidae	Hemidactyliinae	Eurycea	bislineata	LC	United States of America	US	USA	North America	2012	2012	2012	2012	2012	2012	Bd	field
Windstam and Olori, 2014	WOS:000333802300007	2014	Lithobates	pipiens	Anura	-	Ranidae	-	Lithobates	pipiens	LC	United States of America	US	USA	North America	2012	2012	2012	2012	-	-	noBd	field
Terrell et al., 2014	WOS:000330254000007	2014	Lithobates	areolata	Anura	-	Ranidae	-	Lithobates	areolatus	NT	United States of America	US	USA	North America	2012	2012	2012	2012	2012	2012	Bd	field
Sapsford et al., 2015	WOS:000364226900016	2015	Litoria	rheocola	Anura	-	Pelodryadidae	Pelodryadinae	Ranoidea	rheocola	EN	Australia	AU	AUS	Oceania	2010	2011	2010	2011	2010	2011	Bd	field
B. C. Scheele et al., 2015	WOS:000363471300013	2015	Bombina	variegata	Anura	-	Bombinatoridae	-	Bombina	variegata	LC	Romania	RO	ROU	Europe	2013	2013	2013	2013	2013	2013	Bd	field
Crespi et al., 2015	WOS:000362672100005	2015	Lithobates	sylvaticus	Anura	-	Ranidae	-	Lithobates	sylvaticus	LC	United States of America	US	USA	North America	2011	2012	2011	2012	2011	2012	Bd	field
Crespi et al., 2015	WOS:000362672100005	2015	Lithobates	sylvaticus	Anura	-	Ranidae	-	Lithobates	sylvaticus	LC	Canada	CA	CAN	North America	2011	2012	2011	2011	2011	2011	Bd	field
Gabriela Agostini et al., 2015	WOS:000363438800031	2015	Melanophryniscus	aff.montevidensis	Anura	-	Bufonidae	-	Melanophryniscus	montevidensis	VU	Argentina	AR	ARG	South America	2012	2013	2012	2013	-	-	Bd	field
Stockwell et al., 2015a	WOS:000361601400014	2015	Litoria	aurea	Anura	-	Pelodryadidae	Pelodryadinae	Ranoidea	aurea	VU	Australia	AU	AUS	Oceania	2006	2014	2006	2014	-	2014	Bd	field
Roznik et al., 2015a	WOS:000359843500001	2015	Litoria	rheocola	Anura	-	Pelodryadidae	Pelodryadinae	Ranoidea	rheocola	EN	Australia	AU	AUS	Oceania	2010	2011	2010	2011	2010	2011	Bd	field
Roznik et al., 2015b	WOS:000357719500018	2015	Litoria	rheocola	Anura	-	Pelodryadidae	Pelodryadinae	Ranoidea	rheocola	EN	Australia	AU	AUS	Oceania	2010	2011	2010	2011	2010	2011	Bd	field
Beyer et al., 2015	WOS:000354777800007	2015	Pseudacris	crucifer	Anura	-	Hylidae	Acridinae	Pseudacris	crucifer	LC	United States of America	US	USA	North America	2012	2013	2012	2013	2012	2013	Bd	field
Beyer et al., 2015	WOS:000354777800007	2015	Acris	blanchardi	Anura	-	Hylidae	Acridinae	Acris	blanchardi	-	United States of America	US	USA	North America	2012	2013	2012	2013	2012	2013	Bd	field
Beyer et al., 2015	WOS:000354777800007	2015	Lithobates	catesbeianus	Anura	-	Ranidae	-	Lithobates	catesbeianus	LC	United States of America	US	USA	North America	2012	2013	2012	2013	2012	2013	Bd	field
Beyer et al., 2015	WOS:000354777800007	2015	Hyla	versicolor-chrysoscelis	-	-	-	-	-	-	-	United States of America	US	USA	North America	2012	2013	2012	2013	2013	2013	Bd	field
Beyer et al., 2015	WOS:000354777800007	2015	Lithobates	clamitans	Anura	-	Ranidae	-	Lithobates	clamitans	LC	United States of America	US	USA	North America	2012	2013	2012	2013	2012	2013	Bd	field
Beyer et al., 2015	WOS:000354777800007	2015	Pseudacris	maculata	Anura	-	Hylidae	Acridinae	Pseudacris	maculata	LC	United States of America	US	USA	North America	2012	2013	2012	2013	2012	2013	Bd	field
Beyer et al., 2015	WOS:000354777800007	2015	Lithobates	sylvaticus	Anura	-	Ranidae	-	Lithobates	sylvaticus	LC	United States of America	US	USA	North America	2012	2013	2012	2013	-	-	noBd	field
Beyer et al., 2015	WOS:000354777800007	2015	Anaxyrus	americanus	Anura	-	Bufonidae	-	Anaxyrus	americanus	LC	United States of America	US	USA	North America	2012	2013	2012	2013	-	-	noBd	field
Beyer et al., 2015	WOS:000354777800007	2015	Anaxyrus	fowleri	Anura	-	Bufonidae	-	Anaxyrus	fowleri	LC	United States of America	US	USA	North America	2012	2013	2012	2012	-	-	noBd	field
Beyer et al., 2015	WOS:000354777800007	2015	Lithobates	blairi	Anura	-	Ranidae	-	Lithobates	blairi	LC	United States of America	US	USA	North America	2012	2013	2013	2013	2013	2013	Bd	field
Valencia-Aguilar et al., 2016	WOS:000377218400003	2015	Agalychnis	granulosa	Anura	-	Phyllomedusidae	-	Hylomantis	granulosa	LC	Brazil	BR	BRA	South America	2013	2014	-	2014	2014	2014	Bd	field
Valencia-Aguilar et al., 2016	WOS:000377218400003	2015	Aplastodiscus	sibilatus	Anura	-	Hylidae	Cophomantinae	Aplastodiscus	sibilatus	DD	Brazil	BR	BRA	South America	2013	2014	-	2014	-	2014	Bd	field
Valencia-Aguilar et al., 2016	WOS:000377218400003	2015	Dendropsophus	haddadi	Anura	-	Hylidae	Dendropsophinae	Dendropsophus	haddadi	LC	Brazil	BR	BRA	South America	2013	2014	-	2014	-	-	noBd	field
Valencia-Aguilar et al., 2016	WOS:000377218400003	2015	Hypsiboas	exastis	Anura	-	Hylidae	Cophomantinae	Boana	exastis	DD	Brazil	BR	BRA	South America	2013	2014	-	2014	-	-	noBd	field
Valencia-Aguilar et al., 2016	WOS:000377218400003	2015	Hypsiboas	freicanecae	Anura	-	Hylidae	Cophomantinae	Boana	freicanecae	DD	Brazil	BR	BRA	South America	2013	2014	-	-	-	-	Bd	field
Valencia-Aguilar et al., 2016	WOS:000377218400003	2015	Crossodactylus	dantei	Anura	-	Hylodidae	-	Crossodactylus	dantei	DD	Brazil	BR	BRA	South America	2013	2014	-	2014	-	-	Bd	field
Valencia-Aguilar et al., 2016	WOS:000377218400003	2015	Proceratophrys	renalis	Anura	-	Odontophrynidae	-	Proceratophrys	renalis	-	Brazil	BR	BRA	South America	2013	2014	-	2014	-	2014	Bd	field
Greenbaum et al., 2015	WOS:000359394600004	2015	Arthroleptis	adolfifriederici	Anura	-	Arthroleptidae	Arthroleptinae	Arthroleptis	adolfifriederici	LC	Congo Democratic Republic of the	CD	COD	Sub-Saharan Africa	2008	2011	2009	2009	-	-	noBd	field
Greenbaum et al., 2015	WOS:000359394600004	2015	Arthroleptis	pyrrhoscelis	Anura	-	Arthroleptidae	Arthroleptinae	Arthroleptis	pyrrhoscelis	LC	Congo Democratic Republic of the	CD	COD	Sub-Saharan Africa	2008	2011	2009	2009	-	-	noBd	field
Greenbaum et al., 2015	WOS:000359394600004	2015	Arthroleptis	sylvaticus	Anura	-	Arthroleptidae	Arthroleptinae	Arthroleptis	sylvaticus	LC	Congo Democratic Republic of the	CD	COD	Sub-Saharan Africa	2008	2011	2010	2010	-	-	noBd	field
Greenbaum et al., 2015	WOS:000359394600004	2015	Arthroleptis	variabilis	Anura	-	Arthroleptidae	Arthroleptinae	Arthroleptis	variabilis	LC	Congo Democratic Republic of the	CD	COD	Sub-Saharan Africa	2008	2011	2010	2010	-	-	noBd	field
Greenbaum et al., 2015	WOS:000359394600004	2015	Arthroleptis	xenochirus	Anura	-	Arthroleptidae	Arthroleptinae	Arthroleptis	xenochirus	LC	Congo Democratic Republic of the	CD	COD	Sub-Saharan Africa	2008	2011	2009	2009	-	-	noBd	field
Greenbaum et al., 2015	WOS:000359394600004	2015	Arthroleptis	sp._Kabobo_Plateau	-	-	-	-	-	-	-	Congo Democratic Republic of the	CD	COD	Sub-Saharan Africa	2008	2011	2009	2009	2009	2009	Bd	field
Greenbaum et al., 2015	WOS:000359394600004	2015	Leptopelis	anebos	Anura	-	Arthroleptidae	Leptopelinae	Leptopelis	anebos	EN	Congo Democratic Republic of the	CD	COD	Sub-Saharan Africa	2008	2011	2011	2011	-	-	noBd	field
Greenbaum et al., 2015	WOS:000359394600004	2015	Leptopelis	cf._calcaratus	Anura	-	Arthroleptidae	Leptopelinae	Leptopelis	calcaratus	LC	Congo Democratic Republic of the	CD	COD	Sub-Saharan Africa	2008	2011	2010	2010	2010	2010	Bd	field
Greenbaum et al., 2015	WOS:000359394600004	2015	Leptopelis	cf._cynnamomeus	Anura	-	Arthroleptidae	Leptopelinae	Leptopelis	cynnamomeus	LC	Congo Democratic Republic of the	CD	COD	Sub-Saharan Africa	2008	2011	2010	2010	-	-	noBd	field
Greenbaum et al., 2015	WOS:000359394600004	2015	Leptopelis	kivuensis	Anura	-	Arthroleptidae	Leptopelinae	Leptopelis	kivuensis	LC	Congo Democratic Republic of the	CD	COD	Sub-Saharan Africa	2008	2011	2008	2009	2008	2008	Bd	field
Greenbaum et al., 2015	WOS:000359394600004	2015	Leptopelis	cf._mackayi	Anura	-	Arthroleptidae	Leptopelinae	Leptopelis	mackayi	DD	Congo Democratic Republic of the	CD	COD	Sub-Saharan Africa	2008	2011	2008	2008	-	-	noBd	field
Greenbaum et al., 2015	WOS:000359394600004	2015	Leptopelis	christyi	Anura	-	Arthroleptidae	Leptopelinae	Leptopelis	christyi	LC	Congo Democratic Republic of the	CD	COD	Sub-Saharan Africa	2008	2011	2008	2008	-	-	noBd	field
Greenbaum et al., 2015	WOS:000359394600004	2015	Leptopelis	karissimbensis	Anura	-	Arthroleptidae	Leptopelinae	Leptopelis	karissimbensis	VU	Congo Democratic Republic of the	CD	COD	Sub-Saharan Africa	2008	2011	2008	2010	2008	2010	Bd	field
Greenbaum et al., 2015	WOS:000359394600004	2015	Leptopelis	mtoewaate	Anura	-	Arthroleptidae	Leptopelinae	Leptopelis	mtoewaate	-	Congo Democratic Republic of the	CD	COD	Sub-Saharan Africa	2008	2011	2008	2010	2010	2010	Bd	field
Greenbaum et al., 2015	WOS:000359394600004	2015	Leptopelis	sp.1_Mt._Tshiaberimu	-	-	-	-	-	-	-	Congo Democratic Republic of the	CD	COD	Sub-Saharan Africa	2008	2011	2008	2008	2008	2008	Bd	field
Greenbaum et al., 2015	WOS:000359394600004	2015	Amietophrynus	cf._camerunensis	Anura	-	Bufonidae	-	Sclerophrys	camerunensis	LC	Congo Democratic Republic of the	CD	COD	Sub-Saharan Africa	2008	2011	2008	2008	-	-	noBd	field
Greenbaum et al., 2015	WOS:000359394600004	2015	Amietophrynus	channingi	Anura	-	Bufonidae	-	Sclerophrys	channingi	LC	Congo Democratic Republic of the	CD	COD	Sub-Saharan Africa	2008	2011	2010	2010	-	-	noBd	field
Greenbaum et al., 2015	WOS:000359394600004	2015	Nectophryne	cf._batesii	Anura	-	Bufonidae	-	Nectophryne	batesii	LC	Congo Democratic Republic of the	CD	COD	Sub-Saharan Africa	2008	2011	2010	2010	2010	2010	Bd	field
Greenbaum et al., 2015	WOS:000359394600004	2015	Afrixalus	cf._laevis	Anura	-	Hyperoliidae	-	Afrixalus	laevis	LC	Congo Democratic Republic of the	CD	COD	Sub-Saharan Africa	2008	2011	2009	2010	2009	2009	Bd	field
Greenbaum et al., 2015	WOS:000359394600004	2015	Afrixalus	cf._osorioi	Anura	-	Hyperoliidae	-	Afrixalus	osorioi	LC	Congo Democratic Republic of the	CD	COD	Sub-Saharan Africa	2008	2011	2010	2010	-	-	noBd	field
Greenbaum et al., 2015	WOS:000359394600004	2015	Afrixalus	cf._quadrivittatus_1	Anura	-	Hyperoliidae	-	Afrixalus	quadrivittatus	LC	Congo Democratic Republic of the	CD	COD	Sub-Saharan Africa	2008	2011	2008	2010	2008	2008	Bd	field
Greenbaum et al., 2015	WOS:000359394600004	2015	Afrixalus	cf._quadrivittatus_2	Anura	-	Hyperoliidae	-	Afrixalus	quadrivittatus	LC	Congo Democratic Republic of the	CD	COD	Sub-Saharan Africa	2008	2011	2008	2009	2008	2008	Bd	field
Greenbaum et al., 2015	WOS:000359394600004	2015	Callixalus	pictus	Anura	-	Hyperoliidae	-	Callixalus	pictus	VU	Congo Democratic Republic of the	CD	COD	Sub-Saharan Africa	2008	2011	2008	2008	2008	2008	Bd	field
Greenbaum et al., 2015	WOS:000359394600004	2015	Chrysobatrachus	cupreonitens	Anura	-	Hyperoliidae	-	Chrysobatrachus	cupreonitens	EN	Congo Democratic Republic of the	CD	COD	Sub-Saharan Africa	2008	2011	2009	2011	2009	2011	Bd	field
Greenbaum et al., 2015	WOS:000359394600004	2015	Hyperolius	castaneus	Anura	-	Hyperoliidae	Hyperoliinae	Hyperolius	castaneus	LC	Congo Democratic Republic of the	CD	COD	Sub-Saharan Africa	2008	2011	2008	2009	2008	2008	Bd	field
Greenbaum et al., 2015	WOS:000359394600004	2015	Hyperolius	cf._cinnamomeoventris	Anura	-	Hyperoliidae	Hyperoliinae	Hyperolius	cinnamomeoventris	LC	Congo Democratic Republic of the	CD	COD	Sub-Saharan Africa	2008	2011	2009	2009	-	-	noBd	field
Greenbaum et al., 2015	WOS:000359394600004	2015	Hyperolius	cf._langi	Anura	-	Hyperoliidae	Hyperoliinae	Hyperolius	langi	LC	Congo Democratic Republic of the	CD	COD	Sub-Saharan Africa	2008	2011	2008	2010	2008	2008	Bd	field
Greenbaum et al., 2015	WOS:000359394600004	2015	Hyperolius	cf._nasicus	Anura	-	Hyperoliidae	Hyperoliinae	Hyperolius	nasicus	LC	Congo Democratic Republic of the	CD	COD	Sub-Saharan Africa	2008	2011	2008	2008	-	-	noBd	field
Greenbaum et al., 2015	WOS:000359394600004	2015	Hyperolius	cf._tuberculatus	Anura	-	Hyperoliidae	Hyperoliinae	Hyperolius	tuberculatus	LC	Congo Democratic Republic of the	CD	COD	Sub-Saharan Africa	2008	2011	2008	2008	2008	2008	Bd	field
Greenbaum et al., 2015	WOS:000359394600004	2015	Hyperolius	constellatus	Anura	-	Hyperoliidae	Hyperoliinae	Hyperolius	constellatus	VU	Congo Democratic Republic of the	CD	COD	Sub-Saharan Africa	2008	2011	2009	2011	2009	2009	Bd	field
Greenbaum et al., 2015	WOS:000359394600004	2015	Hyperolius	discodactylus	Anura	-	Hyperoliidae	Hyperoliinae	Hyperolius	discodactylus	LC	Congo Democratic Republic of the	CD	COD	Sub-Saharan Africa	2008	2011	2009	2009	-	-	noBd	field
Greenbaum et al., 2015	WOS:000359394600004	2015	Hyperolius	kivuensis	Anura	-	Hyperoliidae	Hyperoliinae	Hyperolius	kivuensis	LC	Congo Democratic Republic of the	CD	COD	Sub-Saharan Africa	2008	2011	2008	2010	2008	2009	Bd	field
Greenbaum et al., 2015	WOS:000359394600004	2015	Hyperolius	langi	Anura	-	Hyperoliidae	Hyperoliinae	Hyperolius	langi	LC	Congo Democratic Republic of the	CD	COD	Sub-Saharan Africa	2008	2011	2009	2009	-	-	noBd	field
Greenbaum et al., 2015	WOS:000359394600004	2015	Hyperolius	lateralis_pleurospilus	Anura	-	Hyperoliidae	Hyperoliinae	Hyperolius	lateralis	LC	Congo Democratic Republic of the	CD	COD	Sub-Saharan Africa	2008	2011	2008	2008	-	-	noBd	field
Greenbaum et al., 2015	WOS:000359394600004	2015	Hyperolius	leucotaenius	Anura	-	Hyperoliidae	Hyperoliinae	Hyperolius	leucotaenius	EN	Congo Democratic Republic of the	CD	COD	Sub-Saharan Africa	2008	2011	2010	2011	2010	2011	noBd	field
Greenbaum et al., 2015	WOS:000359394600004	2015	Hyperolius	quinquevittatus	Anura	-	Hyperoliidae	Hyperoliinae	Hyperolius	quinquevittatus	LC	Congo Democratic Republic of the	CD	COD	Sub-Saharan Africa	2008	2011	2010	2010	-	-	noBd	field
Greenbaum et al., 2015	WOS:000359394600004	2015	Hyperolius	rwandae	Anura	-	Hyperoliidae	Hyperoliinae	Hyperolius	rwandae	LC	Congo Democratic Republic of the	CD	COD	Sub-Saharan Africa	2008	2011	2008	2009	-	-	noBd	field
Greenbaum et al., 2015	WOS:000359394600004	2015	Hyperolius	sp.1_Force_Bendera	-	-	-	-	-	-	-	Congo Democratic Republic of the	CD	COD	Sub-Saharan Africa	2008	2011	2009	2009	-	-	noBd	field
Greenbaum et al., 2015	WOS:000359394600004	2015	Hyperolius	sp.2_Kamango	-	-	-	-	-	-	-	Congo Democratic Republic of the	CD	COD	Sub-Saharan Africa	2008	2011	2008	2008	-	-	noBd	field
Greenbaum et al., 2015	WOS:000359394600004	2015	Hyperolius	sp.3_Lendu_Plateau	-	-	-	-	-	-	-	Congo Democratic Republic of the	CD	COD	Sub-Saharan Africa	2008	2011	2009	2009	-	-	noBd	field
Greenbaum et al., 2015	WOS:000359394600004	2015	Hyperolius	sp.4_Mwenga	-	-	-	-	-	-	-	Congo Democratic Republic of the	CD	COD	Sub-Saharan Africa	2008	2011	2008	2010	-	-	noBd	field
Greenbaum et al., 2015	WOS:000359394600004	2015	Hyperolius	sp.5_Albertine_Rift	-	-	-	-	-	-	-	Congo Democratic Republic of the	CD	COD	Sub-Saharan Africa	2008	2011	2008	2009	2008	2008	Bd	field
Greenbaum et al., 2015	WOS:000359394600004	2015	Hyperolius	viridiflavus_schubotzi	Anura	-	Hyperoliidae	Hyperoliinae	Hyperolius	viridiflavus	LC	Congo Democratic Republic of the	CD	COD	Sub-Saharan Africa	2008	2011	2009	2009	-	-	noBd	field
Greenbaum et al., 2015	WOS:000359394600004	2015	Kassina	cf._senegalensis	Anura	-	Hyperoliidae	-	Kassina	senegalensis	LC	Congo Democratic Republic of the	CD	COD	Sub-Saharan Africa	2008	2011	2008	2008	-	-	noBd	field
Greenbaum et al., 2015	WOS:000359394600004	2015	Phlyctimantis	verrucosus	Anura	-	Hyperoliidae	-	Phlyctimantis	verrucosus	LC	Congo Democratic Republic of the	CD	COD	Sub-Saharan Africa	2008	2011	2008	2008	2008	2008	Bd	field
Greenbaum et al., 2015	WOS:000359394600004	2015	Phrynobatrachus	acutirostris	Anura	-	Phrynobatrachidae	-	Phrynobatrachus	acutirostris	NT	Congo Democratic Republic of the	CD	COD	Sub-Saharan Africa	2008	2011	2008	2011	2008	2008	Bd	field
Greenbaum et al., 2015	WOS:000359394600004	2015	Phrynobatrachus	asper	Anura	-	Phrynobatrachidae	-	Phrynobatrachus	asper	VU	Congo Democratic Republic of the	CD	COD	Sub-Saharan Africa	2008	2011	2009	2009	2009	2009	Bd	field
Greenbaum et al., 2015	WOS:000359394600004	2015	Phrynobatrachus	cf._graueri	Anura	-	Phrynobatrachidae	-	Phrynobatrachus	graueri	LC	Congo Democratic Republic of the	CD	COD	Sub-Saharan Africa	2008	2011	2008	2008	2008	2008	Bd	field
Greenbaum et al., 2015	WOS:000359394600004	2015	Phrynobatrachus	cf._keniensis	Anura	-	Phrynobatrachidae	-	Phrynobatrachus	keniensis	LC	Congo Democratic Republic of the	CD	COD	Sub-Saharan Africa	2008	2011	2008	2008	-	-	noBd	field
Greenbaum et al., 2015	WOS:000359394600004	2015	Phrynobatrachus	cf._perpalmatus	Anura	-	Phrynobatrachidae	-	Phrynobatrachus	perpalmatus	LC	Congo Democratic Republic of the	CD	COD	Sub-Saharan Africa	2008	2011	2008	2010	2008	2009	Bd	field
Greenbaum et al., 2015	WOS:000359394600004	2015	Phrynobatrachus	cf._natalensis_1	Anura	-	Phrynobatrachidae	-	Phrynobatrachus	natalensis	LC	Congo Democratic Republic of the	CD	COD	Sub-Saharan Africa	2008	2011	2009	2010	2009	2010	Bd	field
Greenbaum et al., 2015	WOS:000359394600004	2015	Phrynobatrachus	cf._natalensis_2	Anura	-	Phrynobatrachidae	-	Phrynobatrachus	natalensis	LC	Congo Democratic Republic of the	CD	COD	Sub-Saharan Africa	2008	2011	2008	2010	-	-	noBd	field
Greenbaum et al., 2015	WOS:000359394600004	2015	Phrynobatrachus	cf._parvulus	Anura	-	Phrynobatrachidae	-	Phrynobatrachus	parvulus	LC	Congo Democratic Republic of the	CD	COD	Sub-Saharan Africa	2008	2011	2010	2010	-	-	noBd	field
Greenbaum et al., 2015	WOS:000359394600004	2015	Phrynobatrachus	cf._petropedetoides	Anura	-	Phrynobatrachidae	-	Phrynobatrachus	petropedetoides	DD	Congo Democratic Republic of the	CD	COD	Sub-Saharan Africa	2008	2011	2010	2010	-	-	noBd	field
Greenbaum et al., 2015	WOS:000359394600004	2015	Phrynobatrachus	cf._versicolor	Anura	-	Phrynobatrachidae	-	Phrynobatrachus	versicolor	LC	Congo Democratic Republic of the	CD	COD	Sub-Saharan Africa	2008	2011	2011	2011	-	-	noBd	field
Greenbaum et al., 2015	WOS:000359394600004	2015	Phrynobatrachus	dendrobates	Anura	-	Phrynobatrachidae	-	Phrynobatrachus	dendrobates	LC	Congo Democratic Republic of the	CD	COD	Sub-Saharan Africa	2008	2011	2010	2010	2010	2010	Bd	field
Greenbaum et al., 2015	WOS:000359394600004	2015	Phrynobatrachus	graueri	Anura	-	Phrynobatrachidae	-	Phrynobatrachus	graueri	LC	Congo Democratic Republic of the	CD	COD	Sub-Saharan Africa	2008	2011	2009	2011	-	-	noBd	field
Greenbaum et al., 2015	WOS:000359394600004	2015	Phrynobatrachus	versicolor	Anura	-	Phrynobatrachidae	-	Phrynobatrachus	versicolor	LC	Congo Democratic Republic of the	CD	COD	Sub-Saharan Africa	2008	2011	2008	2008	2008	2008	Bd	field
Greenbaum et al., 2015	WOS:000359394600004	2015	Ptychadena	cf._mascareniensis_C	Anura	-	Ptychadenidae	-	Ptychadena	mascareniensis	LC	Congo Democratic Republic of the	CD	COD	Sub-Saharan Africa	2008	2011	2008	2008	-	-	noBd	field
Greenbaum et al., 2015	WOS:000359394600004	2015	Ptychadena	cf._mascareniensis_D	Anura	-	Ptychadenidae	-	Ptychadena	mascareniensis	LC	Congo Democratic Republic of the	CD	COD	Sub-Saharan Africa	2008	2011	2008	2008	-	-	noBd	field
Greenbaum et al., 2015	WOS:000359394600004	2015	Ptychadena	cf._nilotica	Anura	-	Ptychadenidae	-	Ptychadena	nilotica	LC	Congo Democratic Republic of the	CD	COD	Sub-Saharan Africa	2008	2011	2009	2009	-	-	noBd	field
Greenbaum et al., 2015	WOS:000359394600004	2015	Ptychadena	cf._tellinii	Anura	-	Ptychadenidae	-	Ptychadena	tellinii	LC	Congo Democratic Republic of the	CD	COD	Sub-Saharan Africa	2008	2011	2008	2008	-	-	noBd	field
Greenbaum et al., 2015	WOS:000359394600004	2015	Xenopus	pygmaeus	Anura	-	Pipidae	-	Xenopus	pygmaeus	LC	Congo Democratic Republic of the	CD	COD	Sub-Saharan Africa	2008	2011	2010	2010	-	-	noBd	field
Greenbaum et al., 2015	WOS:000359394600004	2015	Amietia	cf._amieti	Anura	-	Pyxicephalidae	Cacosterninae	Amietia	chapini	LC	Congo Democratic Republic of the	CD	COD	Sub-Saharan Africa	2008	2011	2011	2011	-	-	noBd	field
Greenbaum et al., 2015	WOS:000359394600004	2015	Amietia	sp.1_Force_Bendera	-	-	-	-	-	-	-	Congo Democratic Republic of the	CD	COD	Sub-Saharan Africa	2008	2011	2009	2009	2009	2009	Bd	field
Greenbaum et al., 2015	WOS:000359394600004	2015	Amietia	sp.2_Itombwe	-	-	-	-	-	-	-	Congo Democratic Republic of the	CD	COD	Sub-Saharan Africa	2008	2011	2008	2011	2008	2009	Bd	field
Saenz et al., 2015	WOS:000349370500020	2015	Pseudacris	crucifer	Anura	-	Hylidae	Acridinae	Pseudacris	crucifer	LC	United States of America	US	USA	North America	2010	2010	2010	2010	2010	2010	Bd	field
Bales et al., 2015	WOS:000350062300013	2015	Cryptobranchus	alleganiensis_alleganiensis	Caudata	-	Cryptobranchidae	-	Cryptobranchus	alleganiensis	NT	United States of America	US	USA	North America	2012	2013	2012	2013	2012	2013	Bd	field
Rollins-Smith et al., 2015	WOS:000349301900010	2015	Eleutherodactylus	coqui	Anura	-	Eleutherodactylidae	Eleutherodactylinae	Eleutherodactylus	coqui	LC	Puerto Rico	PR	PRI	Caribbean Islands	2014	2014	2014	2014	2014	2014	Bd	field
Backlin et al., 2015	WOS:000346770000028	2015	Rana	muscosa	Anura	-	Ranidae	-	Rana	muscosa	EN	United States of America	US	USA	North America	2001	2009	2001	2009	-	-	Bd	field
Rebollar et al., 2016	WOS:000378292100012	2016	Atelopus	certus	Anura	-	Bufonidae	-	Atelopus	certus	CR	Panama	PA	PAN	Mesoamerica	2012	2012	2012	2012	-	-	noBd	field
Rebollar et al., 2016	WOS:000378292100012	2016	Colostethus	panamansis	Anura	Dendrobatoidea	Dendrobatidae	Colostethinae	Colostethus	panamansis	LC	Panama	PA	PAN	Mesoamerica	2012	2012	2012	2012	-	-	noBd	field
Rebollar et al., 2016	WOS:000378292100012	2016	Esparadana	prosoblepon	Anura	-	Centrolenidae	Centroleninae	Espadarana	prosoblepon	LC	Panama	PA	PAN	Mesoamerica	2012	2012	2012	2012	-	-	noBd	field
Rebollar et al., 2016	WOS:000378292100012	2016	Strabomantis	bufoniformis	Anura	-	Craugastoridae	Craugastorinae	Strabomantis	bufoniformis	LC	Panama	PA	PAN	Mesoamerica	2012	2012	2012	2012	-	-	noBd	field
Rebollar et al., 2016	WOS:000378292100012	2016	Craugastor	fitzingeri	Anura	-	Craugastoridae	Craugastorinae	Craugastor	fitzingeri	LC	Panama	PA	PAN	Mesoamerica	2012	2012	2012	2012	2012	2012	Bd	field
Petersen et al., 2016	WOS:000382140300016	2016	Ambystoma	gracile	Caudata	-	Ambystomatidae	-	Ambystoma	gracile	LC	United States of America	US	USA	North America	2011	2011	2011	2011	-	-	noBd	field
Petersen et al., 2016	WOS:000382140300016	2016	Ambystoma	laterale	Caudata	-	Ambystomatidae	-	Ambystoma	laterale	LC	United States of America	US	USA	North America	2011	2011	2011	2011	-	-	noBd	field
Petersen et al., 2016	WOS:000382140300016	2016	Ambystoma	macrodactylum	Caudata	-	Ambystomatidae	-	Ambystoma	macrodactylum	LC	United States of America	US	USA	North America	2011	2011	2011	2011	-	-	noBd	field
Petersen et al., 2016	WOS:000382140300016	2016	Dicampteodon	tenebrosus	Caudata	-	Ambystomatidae	-	Dicamptodon	tenebrosus	LC	United States of America	US	USA	North America	2011	2011	2011	2011	-	-	noBd	field
Petersen et al., 2016	WOS:000382140300016	2016	Plethodon	vehiculum	Caudata	-	Plethodontidae	Plethodontinae	Plethodon	vehiculum	LC	United States of America	US	USA	North America	2011	2011	2011	2011	-	-	noBd	field
Petersen et al., 2016	WOS:000382140300016	2016	Nopthalamus	viridiscens	Caudata	-	Salamandridae	Pleurodelinae	Notophthalmus	viridescens	LC	United States of America	US	USA	North America	2011	2011	2011	2011	-	-	noBd	field
Petersen et al., 2016	WOS:000382140300016	2016	Taricha	granulosa	Caudata	-	Salamandridae	Pleurodelinae	Taricha	granulosa	LC	United States of America	US	USA	North America	2011	2011	2011	2011	2011	2011	Bd	field
Petersen et al., 2016	WOS:000382140300016	2016	Anaxyrus	americanus	Anura	-	Bufonidae	-	Anaxyrus	americanus	LC	United States of America	US	USA	North America	2011	2011	2011	2011	2011	2011	Bd	field
Petersen et al., 2016	WOS:000382140300016	2016	Anaxyrus	fowleri	Anura	-	Bufonidae	-	Anaxyrus	fowleri	LC	United States of America	US	USA	North America	2011	2011	2011	2011	-	-	noBd	field
Petersen et al., 2016	WOS:000382140300016	2016	Anaxyrus	terrestris	Anura	-	Bufonidae	-	Anaxyrus	terrestris	LC	United States of America	US	USA	North America	2011	2011	2011	2011	-	-	noBd	field
Petersen et al., 2016	WOS:000382140300016	2016	Acris	crepitans	Anura	-	Hylidae	Acridinae	Acris	crepitans	LC	United States of America	US	USA	North America	2011	2011	2011	2011	2011	2011	Bd	field
Petersen et al., 2016	WOS:000382140300016	2016	Acris	gryllus	Anura	-	Hylidae	Acridinae	Acris	gryllus	LC	United States of America	US	USA	North America	2011	2011	2011	2011	2011	2011	Bd	field
Petersen et al., 2016	WOS:000382140300016	2016	Hyla	cinerea	Anura	-	Hylidae	Hylinae	Dryophytes	cinereus	LC	United States of America	US	USA	North America	2011	2011	2011	2011	-	-	noBd	field
Petersen et al., 2016	WOS:000382140300016	2016	Pseudacris	crucifer	Anura	-	Hylidae	Acridinae	Pseudacris	crucifer	LC	United States of America	US	USA	North America	2011	2011	2011	2011	-	-	noBd	field
Petersen et al., 2016	WOS:000382140300016	2016	Pseudacris	regilla	Anura	-	Hylidae	Acridinae	Pseudacris	regilla	LC	United States of America	US	USA	North America	2011	2011	2011	2011	2011	2011	Bd	field
Petersen et al., 2016	WOS:000382140300016	2016	Pseudacris	ocularis	Anura	-	Hylidae	Acridinae	Pseudacris	ocularis	LC	United States of America	US	USA	North America	2011	2011	2011	2011	-	-	noBd	field
Petersen et al., 2016	WOS:000382140300016	2016	Pseudacris	ornata	Anura	-	Hylidae	Acridinae	Pseudacris	ornata	LC	United States of America	US	USA	North America	2011	2011	2011	2011	2011	2011	Bd	field
Petersen et al., 2016	WOS:000382140300016	2016	Pseudacris	sierra	Anura	-	Ranidae	-	Rana	sierrae	EN	United States of America	US	USA	North America	2011	2011	2011	2011	2011	2011	Bd	field
Petersen et al., 2016	WOS:000382140300016	2016	Gastrophryne	carolinensis	Anura	-	Microhylidae	Gastrophryninae	Gastrophryne	carolinensis	LC	United States of America	US	USA	North America	2011	2011	2011	2011	-	-	noBd	field
Petersen et al., 2016	WOS:000382140300016	2016	Lithobates	catesbeianus	Anura	-	Ranidae	-	Lithobates	catesbeianus	LC	United States of America	US	USA	North America	2011	2011	2011	2011	2011	2011	Bd	field
Petersen et al., 2016	WOS:000382140300016	2016	Lithobates	calamitans	Anura	-	Ranidae	-	Lithobates	clamitans	LC	United States of America	US	USA	North America	2011	2011	2011	2011	2011	2011	Bd	field
Petersen et al., 2016	WOS:000382140300016	2016	Lithobates	palustris	Anura	-	Ranidae	-	Lithobates	palustris	LC	United States of America	US	USA	North America	2011	2011	2011	2011	2011	2011	Bd	field
Petersen et al., 2016	WOS:000382140300016	2016	Lithobates	pipiens	Anura	-	Ranidae	-	Lithobates	pipiens	LC	United States of America	US	USA	North America	2011	2011	2011	2011	2011	2011	Bd	field
Petersen et al., 2016	WOS:000382140300016	2016	Lithobates	septentrionalis	Anura	-	Ranidae	-	Lithobates	septentrionalis	LC	United States of America	US	USA	North America	2011	2011	2011	2011	2011	2011	Bd	field
Petersen et al., 2016	WOS:000382140300016	2016	Lithobates	sphenocephalus	Anura	-	Ranidae	-	Lithobates	sphenocephalus	LC	United States of America	US	USA	North America	2011	2011	2011	2011	2011	2011	Bd	field
Petersen et al., 2016	WOS:000382140300016	2016	Lithobates	sylvaticus	Anura	-	Ranidae	-	Lithobates	sylvaticus	LC	United States of America	US	USA	North America	2011	2011	2011	2011	2011	2011	Bd	field
Petersen et al., 2016	WOS:000382140300016	2016	Rana	aurora	Anura	-	Ranidae	-	Rana	aurora	LC	United States of America	US	USA	North America	2011	2011	2011	2011	2011	2011	Bd	field
Petersen et al., 2016	WOS:000382140300016	2016	Rana	muscosa	Anura	-	Ranidae	-	Rana	muscosa	EN	United States of America	US	USA	North America	2011	2011	2011	2011	-	-	noBd	field
Kadekaru et al., 2016	WOS:000375336400007	2016	Lithobates	catesbeiana	Anura	-	Ranidae	-	Lithobates	catesbeianus	LC	Japan	JP	JPN	East Asia	2010	2010	2010	2010	2010	2010	Bd	field
Seeley et al., 2016	WOS:000375213100026	2016	Cryptobranchus	alleganiensis	Caudata	-	Cryptobranchidae	-	Cryptobranchus	alleganiensis	NT	United States of America	US	USA	North America	2013	2013	2013	2013	2013	2013	Bd	field
Mendoza-Almeralla et al., 2016	WOS:000374197500020	2016	Pseudoeurycea	leprosa	Caudata	-	Plethodontidae	Hemidactyliinae	Pseudoeurycea	leprosa	LC	Mexico	MX	MEX	Mesoamerica	2011	2012	2011	2012	2011	2011	Bd	field
An and Waldman, 2016	WOS:000373934700013	2016	Hyla	japonica	Anura	-	Hylidae	Hylinae	Dryophytes	japonicus	LC	Korea Republic of	KR	KOR	East Asia	2011	2011	2011	2011	2011	2011	Bd	field
Rothermel et al., 2016	WOS:000371306300002	2016	Notophthalmus	viridiscens_viridiscens	Caudata	-	Salamandridae	Pleurodelinae	Notophthalmus	viridescens	LC	United States of America	US	USA	North America	2008	2010	2008	2010	2010	2010	Bd	field
Rothermel et al., 2016	WOS:000371306300002	2016	Lithobates	calamitans	Anura	-	Ranidae	-	Lithobates	clamitans	LC	United States of America	US	USA	North America	2008	2010	2008	2010	2008	2010	Bd	field
Rothermel et al., 2016	WOS:000371306300002	2016	Lithobates	catesbeianus	Anura	-	Ranidae	-	Lithobates	catesbeianus	LC	United States of America	US	USA	North America	2008	2010	2008	2010	2008	2010	Bd	field
Rothermel et al., 2016	WOS:000371306300002	2016	Lithobates	sylvaticus	Anura	-	Ranidae	-	Lithobates	sylvaticus	LC	United States of America	US	USA	North America	2008	2010	2008	2009	2008	2009	Bd	field
Rothermel et al., 2016	WOS:000371306300002	2016	Hyla	chrysoscelis	Anura	-	Hylidae	Hylinae	Dryophytes	chrysoscelis	LC	United States of America	US	USA	North America	2008	2010	2008	2010	2008	2008	Bd	field
Rothermel et al., 2016	WOS:000371306300002	2016	Pseudacris	crucifer	Anura	-	Hylidae	Acridinae	Pseudacris	crucifer	LC	United States of America	US	USA	North America	2008	2010	2008	2008	2008	2008	Bd	field
Stockwell et al., 2016	WOS:000380033300008	2016	Litoria	aurea	Anura	-	Pelodryadidae	Pelodryadinae	Ranoidea	aurea	VU	Australia	AU	AUS	Oceania	2006	2007	2006	2007	2006	2007	Bd	field
Stockwell et al., 2016	WOS:000380033300008	2016	Litoria	fallax	Anura	-	Pelodryadidae	Litoriinae	Litoria	fallax	LC	Australia	AU	AUS	Oceania	2006	2007	2006	2006	2006	2006	Bd	field
Stockwell et al., 2016	WOS:000380033300008	2016	Litoria	peronii	Anura	-	Pelodryadidae	Litoriinae	Litoria	peronii	LC	Australia	AU	AUS	Oceania	2006	2007	2006	2006	2006	2006	Bd	field
Stockwell et al., 2016	WOS:000380033300008	2016	Limnodynastes	peronii	Anura	Myobatrachoidea	Limnodynastidae	-	Limnodynastes	peronii	LC	Australia	AU	AUS	Oceania	2006	2007	2006	2006	2006	2006	Bd	field
Stockwell et al., 2016	WOS:000380033300008	2016	Crinea	signifera	Anura	Myobatrachoidea	Myobatrachidae	-	Crinia	signifera	LC	Australia	AU	AUS	Oceania	2006	2007	2006	2006	2006	2006	Bd	field
Sapsford et al., 2013	WOS:000327949300145	2013	Litoria	rheocola	Anura	-	Pelodryadidae	Pelodryadinae	Ranoidea	rheocola	EN	Australia	AU	AUS	Oceania	2010	2011	2010	2011	2010	2011	Bd	field
Huss et al., 2013	WOS:000332375100003	2013	Lithobates	catesbeianus	Anura	-	Ranidae	-	Lithobates	catesbeianus	LC	United States of America	US	USA	North America	1924	2007	1924	2007	1928	2002	Bd	museum
Huss et al., 2013	WOS:000332375100003	2013	Lithobates	catesbeianus	Anura	-	Ranidae	-	Lithobates	catesbeianus	LC	Mexico	MX	MEX	Mesoamerica	1972	1977	1924	1977	1977	1977	Bd	museum
Martel et al., 2013	WOS:000332375100004	2013	Lithobates	catesbeianus	Anura	-	Ranidae	-	Lithobates	catesbeianus	LC	Belgium	BE	BEL	Europe	2010	2011	-	-	-	-	Bd	field
Martel et al., 2013	WOS:000332375100004	2013	Lithobates	catesbeianus	Anura	-	Ranidae	-	Lithobates	catesbeianus	LC	Netherlands	NL	NLD	Europe	2010	2011	-	-	-	-	Bd	field
Soto-Azat et al., 2013	WOS:000327313100059	2013	Alsodes	australis	Anura	-	Alsodidae	-	Alsodes	australis	DD	Argentina	AR	ARG	South America	2008	2012	-	-	-	-	noBd	field
Soto-Azat et al., 2013	WOS:000327313100059	2013	Alsodes	barrioi	Anura	-	Alsodidae	-	Alsodes	barrioi	EN	Argentina	AR	ARG	South America	2008	2012	-	-	-	-	noBd	field
Soto-Azat et al., 2013	WOS:000327313100059	2013	Alsodes	nodosus	Anura	-	Alsodidae	-	Alsodes	nodosus	NT	Argentina	AR	ARG	South America	2008	2012	-	-	-	-	Bd	field
Soto-Azat et al., 2013	WOS:000327313100059	2013	Alsodes	verrucosus	Anura	-	Alsodidae	-	Alsodes	verrucosus	EN	Argentina	AR	ARG	South America	2008	2012	-	-	-	-	noBd	field
Soto-Azat et al., 2013	WOS:000327313100059	2013	Batrachyla	antartandica	Anura	-	Batrachylidae	-	Batrachyla	antartandica	LC	Argentina	AR	ARG	South America	2008	2012	-	-	-	-	Bd	field
Soto-Azat et al., 2013	WOS:000327313100059	2013	Batrachyla	leptopus	Anura	-	Batrachylidae	-	Batrachyla	leptopus	LC	Argentina	AR	ARG	South America	2008	2012	-	-	-	-	noBd	field
Soto-Azat et al., 2013	WOS:000327313100059	2013	Batrachyla	taeniata	Anura	-	Batrachylidae	-	Batrachyla	taeniata	LC	Argentina	AR	ARG	South America	2008	2012	-	-	-	-	Bd	field
Soto-Azat et al., 2013	WOS:000327313100059	2013	Calyptocephalella	gayi	Anura	-	Calyptocephalellidae	-	Calyptocephalella	gayi	VU	Argentina	AR	ARG	South America	2008	2012	-	-	-	-	Bd	field
Soto-Azat et al., 2013	WOS:000327313100059	2013	Eupsophus	altor	Anura	-	Alsodidae	-	Eupsophus	migueli	EN	Argentina	AR	ARG	South America	2008	2012	-	-	-	-	noBd	field
Soto-Azat et al., 2013	WOS:000327313100059	2013	Eupsophus	calcaratus	Anura	-	Alsodidae	-	Eupsophus	calcaratus	LC	Argentina	AR	ARG	South America	2008	2012	-	-	-	-	Bd	field
Soto-Azat et al., 2013	WOS:000327313100059	2013	Eupsophus	contulmoensis	Anura	-	Alsodidae	-	Eupsophus	roseus	LC	Argentina	AR	ARG	South America	2008	2012	-	-	-	-	Bd	field
Soto-Azat et al., 2013	WOS:000327313100059	2013	Eupophus	emiliopugini	Anura	-	Alsodidae	-	Eupsophus	emiliopugini	LC	Argentina	AR	ARG	South America	2008	2012	-	-	-	-	noBd	field
Soto-Azat et al., 2013	WOS:000327313100059	2013	Eupsophus	nahuelbutensis	Anura	-	Alsodidae	-	Eupsophus	roseus	LC	Argentina	AR	ARG	South America	2008	2012	-	-	-	-	Bd	field
Soto-Azat et al., 2013	WOS:000327313100059	2013	Eupsophus	roseus	Anura	-	Alsodidae	-	Eupsophus	roseus	LC	Argentina	AR	ARG	South America	2008	2012	-	-	-	-	Bd	field
Soto-Azat et al., 2013	WOS:000327313100059	2013	Eupsophus	vertebralis	Anura	-	Alsodidae	-	Eupsophus	vertebralis	LC	Argentina	AR	ARG	South America	2008	2012	-	-	-	-	noBd	field
Soto-Azat et al., 2013	WOS:000327313100059	2013	Hylorina	sylvatica	Anura	-	Batrachylidae	-	Hylorina	sylvatica	LC	Argentina	AR	ARG	South America	2008	2012	-	-	-	-	noBd	field
Soto-Azat et al., 2013	WOS:000327313100059	2013	Pleurodema	thaul	Anura	-	Leptodactylidae	Leiuperinae	Pleurodema	thaul	LC	Argentina	AR	ARG	South America	2008	2012	-	-	-	-	Bd	field
Soto-Azat et al., 2013	WOS:000327313100059	2013	Rhinoderma	darwinii	Anura	-	Rhinodermatidae	-	Rhinoderma	darwinii	EN	Argentina	AR	ARG	South America	2008	2012	-	-	-	-	Bd	field
Soto-Azat et al., 2013	WOS:000327313100059	2013	Telmatobufo	bullocki	Anura	-	Calyptocephalellidae	-	Telmatobufo	bullocki	EN	Argentina	AR	ARG	South America	2008	2012	-	-	-	-	noBd	field
Soto-Azat et al., 2013	WOS:000327313100059	2013	Alsodes	australis	Anura	-	Alsodidae	-	Alsodes	australis	DD	Chile	CL	CHL	South America	2008	2012	-	-	-	-	noBd	field
Soto-Azat et al., 2013	WOS:000327313100059	2013	Alsodes	barrioi	Anura	-	Alsodidae	-	Alsodes	barrioi	EN	Chile	CL	CHL	South America	2008	2012	-	-	-	-	noBd	field
Soto-Azat et al., 2013	WOS:000327313100059	2013	Alsodes	nodosus	Anura	-	Alsodidae	-	Alsodes	nodosus	NT	Chile	CL	CHL	South America	2008	2012	-	-	-	-	Bd	field
Soto-Azat et al., 2013	WOS:000327313100059	2013	Alsodes	verrucosus	Anura	-	Alsodidae	-	Alsodes	verrucosus	EN	Chile	CL	CHL	South America	2008	2012	-	-	-	-	noBd	field
Soto-Azat et al., 2013	WOS:000327313100059	2013	Batrachyla	antartandica	Anura	-	Batrachylidae	-	Batrachyla	antartandica	LC	Chile	CL	CHL	South America	2008	2012	-	-	-	-	Bd	field
Soto-Azat et al., 2013	WOS:000327313100059	2013	Batrachyla	leptopus	Anura	-	Batrachylidae	-	Batrachyla	leptopus	LC	Chile	CL	CHL	South America	2008	2012	-	-	-	-	noBd	field
Soto-Azat et al., 2013	WOS:000327313100059	2013	Batrachyla	taeniata	Anura	-	Batrachylidae	-	Batrachyla	taeniata	LC	Chile	CL	CHL	South America	2008	2012	-	-	-	-	Bd	field
Soto-Azat et al., 2013	WOS:000327313100059	2013	Calyptocephalella	gayi	Anura	-	Calyptocephalellidae	-	Calyptocephalella	gayi	VU	Chile	CL	CHL	South America	2008	2012	-	-	-	-	Bd	field
Soto-Azat et al., 2013	WOS:000327313100059	2013	Eupsophus	altor	Anura	-	Alsodidae	-	Eupsophus	migueli	EN	Chile	CL	CHL	South America	2008	2012	-	-	-	-	noBd	field
Soto-Azat et al., 2013	WOS:000327313100059	2013	Eupsophus	calcaratus	Anura	-	Alsodidae	-	Eupsophus	calcaratus	LC	Chile	CL	CHL	South America	2008	2012	-	-	-	-	Bd	field
Soto-Azat et al., 2013	WOS:000327313100059	2013	Eupsophus	contulmoensis	Anura	-	Alsodidae	-	Eupsophus	roseus	LC	Chile	CL	CHL	South America	2008	2012	-	-	-	-	Bd	field
Soto-Azat et al., 2013	WOS:000327313100059	2013	Eupophus	emiliopugini	Anura	-	Alsodidae	-	Eupsophus	emiliopugini	LC	Chile	CL	CHL	South America	2008	2012	-	-	-	-	noBd	field
Soto-Azat et al., 2013	WOS:000327313100059	2013	Eupsophus	nahuelbutensis	Anura	-	Alsodidae	-	Eupsophus	roseus	LC	Chile	CL	CHL	South America	2008	2012	-	-	-	-	Bd	field
Soto-Azat et al., 2013	WOS:000327313100059	2013	Eupsophus	roseus	Anura	-	Alsodidae	-	Eupsophus	roseus	LC	Chile	CL	CHL	South America	2008	2012	-	-	-	-	Bd	field
Soto-Azat et al., 2013	WOS:000327313100059	2013	Eupsophus	vertebralis	Anura	-	Alsodidae	-	Eupsophus	vertebralis	LC	Chile	CL	CHL	South America	2008	2012	-	-	-	-	noBd	field
Soto-Azat et al., 2013	WOS:000327313100059	2013	Hylorina	sylvatica	Anura	-	Batrachylidae	-	Hylorina	sylvatica	LC	Chile	CL	CHL	South America	2008	2012	-	-	-	-	noBd	field
Soto-Azat et al., 2013	WOS:000327313100059	2013	Pleurodema	thaul	Anura	-	Leptodactylidae	Leiuperinae	Pleurodema	thaul	LC	Chile	CL	CHL	South America	2008	2012	-	-	-	-	Bd	field
Soto-Azat et al., 2013	WOS:000327313100059	2013	Rhinoderma	darwinii	Anura	-	Rhinodermatidae	-	Rhinoderma	darwinii	EN	Chile	CL	CHL	South America	2008	2012	-	-	-	-	Bd	field
Soto-Azat et al., 2013	WOS:000327313100059	2013	Telmatobufo	bullocki	Anura	-	Calyptocephalellidae	-	Telmatobufo	bullocki	EN	Chile	CL	CHL	South America	2008	2012	-	-	-	-	noBd	field
Soto-Azat et al., 2013	WOS:000327313100059	2013	Batrachyla	leptopus	Anura	-	Batrachylidae	-	Batrachyla	leptopus	LC	Chile	CL	CHL	South America	1835	1989	1869	1932	-	-	noBd	museum
Soto-Azat et al., 2013	WOS:000327313100059	2013	Batrachyla	taeniata	Anura	-	Batrachylidae	-	Batrachyla	taeniata	LC	Chile	CL	CHL	South America	1835	1989	1845	1972	-	-	noBd	museum
Soto-Azat et al., 2013	WOS:000327313100059	2013	Calyptocephalella	gayi	Anura	-	Calyptocephalellidae	-	Calyptocephalella	gayi	VU	Chile	CL	CHL	South America	1835	1989	1871	1978	-	-	noBd	museum
Soto-Azat et al., 2013	WOS:000327313100059	2013	Nannophryne	variegata	Anura	-	Bufonidae	-	Nannophryne	variegata	LC	Chile	CL	CHL	South America	1835	1989	1845	1962	-	-	noBd	museum
Soto-Azat et al., 2013	WOS:000327313100059	2013	Pleurodema	bufonina	Anura	-	Leptodactylidae	Leiuperinae	Pleurodema	bufoninum	LC	Chile	CL	CHL	South America	1835	1989	1971	1971	-	-	noBd	museum
Soto-Azat et al., 2013	WOS:000327313100059	2013	Pleurodema	thaul	Anura	-	Leptodactylidae	Leiuperinae	Pleurodema	thaul	LC	Chile	CL	CHL	South America	1835	1989	1970	1972	1970	1970	Bd	museum
Soto-Azat et al., 2013	WOS:000327313100059	2013	Rhinella	spinulosa	Anura	-	Bufonidae	-	Rhinella	spinulosa	LC	Chile	CL	CHL	South America	1835	1989	1844	1860	-	-	noBd	museum
Soto-Azat et al., 2013	WOS:000327313100059	2013	Rhinella	arunco	Anura	-	Bufonidae	-	Rhinella	arunco	NT	Chile	CL	CHL	South America	1835	1989	1972	1972	-	-	noBd	museum
Soto-Azat et al., 2013	WOS:000327313100059	2013	Rhinoderma	darwinii	Anura	-	Rhinodermatidae	-	Rhinoderma	darwinii	EN	Chile	CL	CHL	South America	1835	1989	1835	1989	1971	1978	Bd	museum
Soto-Azat et al., 2013	WOS:000327313100059	2013	Rhinoderma	rufum	Anura	-	Rhinodermatidae	-	Rhinoderma	rufum	CR	Chile	CL	CHL	South America	1835	1989	1904	1980	1971	1978	Bd	museum
Dahanukar et al., 2013	WOS:000325819400124	2013	Nyctibatrachus	humayuni	Anura	-	Nyctibatrachidae	Nyctibatrachinae	Nyctibatrachus	humayuni	VU	India	IN	IND	South and Southeast Asia	2012	2013	-	-	-	-	Bd	field
Dahanukar et al., 2013	WOS:000325819400124	2013	Indirana	leithii	Anura	-	Ranixalidae	-	Indirana	leithii	VU	India	IN	IND	South and Southeast Asia	2012	2013	-	-	-	-	Bd	field
Dahanukar et al., 2013	WOS:000325819400124	2013	Raorchestes	bombayensis	Anura	-	Rhacophoridae	Rhacophorinae	Raorchestes	bombayensis	VU	India	IN	IND	South and Southeast Asia	2012	2013	-	-	-	-	Bd	field
Graham et al., 2013	WOS:000323870400003	2013	Mixophyes	fasciolatus	Anura	Myobatrachoidea	Myobatrachidae	-	Mixophyes	fasciolatus	LC	Australia	AU	AUS	Oceania	2011	2011	2011	2011	2011	2011	Bd	field
Tarrant et al., 2013	WOS:000322132100070	2013	Afrixalus	spinifrons	Anura	-	Hyperoliidae	-	Afrixalus	spinifrons	LC	South Africa	ZA	ZAF	Sub-Saharan Africa	2008	2012	-	-	-	-	Bd	field
Tarrant et al., 2013	WOS:000322132100070	2013	Amietophrynus	pantherinus	Anura	-	Bufonidae	-	Sclerophrys	pantherina	EN	South Africa	ZA	ZAF	Sub-Saharan Africa	2008	2012	-	-	-	-	Bd	field
Tarrant et al., 2013	WOS:000322132100070	2013	Anhydrophryne	rattrayi	Anura	-	Pyxicephalidae	Cacosterninae	Anhydrophryne	rattrayi	VU	South Africa	ZA	ZAF	Sub-Saharan Africa	2008	2012	-	-	-	-	noBd	field
Tarrant et al., 2013	WOS:000322132100070	2013	Breviceps	gibbosus	Anura	-	Brevicipitidae	-	Breviceps	gibbosus	NT	South Africa	ZA	ZAF	Sub-Saharan Africa	2008	2012	-	-	-	-	noBd	field
Tarrant et al., 2013	WOS:000322132100070	2013	Breviceps	macrops	Anura	-	Brevicipitidae	-	Breviceps	macrops	NT	South Africa	ZA	ZAF	Sub-Saharan Africa	2008	2012	-	-	-	-	noBd	field
Tarrant et al., 2013	WOS:000322132100070	2013	Breviceps	sylvestris	Anura	-	Brevicipitidae	-	Breviceps	sylvestris	NT	South Africa	ZA	ZAF	Sub-Saharan Africa	2008	2012	-	-	-	-	noBd	field
Tarrant et al., 2013	WOS:000322132100070	2013	Capensibufo	rosei	Anura	-	Bufonidae	-	Capensibufo	rosei	CR	South Africa	ZA	ZAF	Sub-Saharan Africa	2008	2012	-	-	-	-	noBd	field
Tarrant et al., 2013	WOS:000322132100070	2013	Heleophryne	hewitti	Anura	-	Heleophrynidae	-	Heleophryne	hewitti	EN	South Africa	ZA	ZAF	Sub-Saharan Africa	2008	2012	-	-	-	-	Bd	field
Tarrant et al., 2013	WOS:000322132100070	2013	Heleophryne	rosei	Anura	-	Heleophrynidae	-	Heleophryne	rosei	CR	South Africa	ZA	ZAF	Sub-Saharan Africa	2008	2012	-	-	-	-	Bd	field
Tarrant et al., 2013	WOS:000322132100070	2013	Hemisus	guttatus	Anura	-	Hemisotidae	-	Hemisus	guttatus	NT	South Africa	ZA	ZAF	Sub-Saharan Africa	2008	2012	-	-	-	-	noBd	field
Tarrant et al., 2013	WOS:000322132100070	2013	Hyperolius	horstockii	Anura	-	Hyperoliidae	Hyperoliinae	Hyperolius	horstockii	LC	South Africa	ZA	ZAF	Sub-Saharan Africa	2008	2012	-	-	-	-	noBd	field
Tarrant et al., 2013	WOS:000322132100070	2013	Hyperolius	pickersgilli	Anura	-	Hyperoliidae	Hyperoliinae	Hyperolius	pickersgilli	EN	South Africa	ZA	ZAF	Sub-Saharan Africa	2008	2012	-	-	-	-	Bd	field
Tarrant et al., 2013	WOS:000322132100070	2013	Leptopelis	xenodactylus	Anura	-	Arthroleptidae	Leptopelinae	Leptopelis	xenodactylus	EN	South Africa	ZA	ZAF	Sub-Saharan Africa	2008	2012	-	-	-	-	Bd	field
Tarrant et al., 2013	WOS:000322132100070	2013	Microbatrachella	capensis	Anura	-	Pyxicephalidae	Cacosterninae	Microbatrachella	capensis	CR	South Africa	ZA	ZAF	Sub-Saharan Africa	2008	2012	-	-	-	-	Bd	field
Tarrant et al., 2013	WOS:000322132100070	2013	Natalobatrachus	bonebergi	Anura	-	Pyxicephalidae	Cacosterninae	Natalobatrachus	bonebergi	EN	South Africa	ZA	ZAF	Sub-Saharan Africa	2008	2012	-	-	-	-	noBd	field
Tarrant et al., 2013	WOS:000322132100070	2013	Vandijkophrynus	amatolicus	Anura	-	Bufonidae	-	Vandijkophrynus	amatolicus	CR	South Africa	ZA	ZAF	Sub-Saharan Africa	2008	2012	-	-	-	-	noBd	field
Tarrant et al., 2013	WOS:000322132100070	2013	Xenopus	gilli	Anura	-	Pipidae	-	Xenopus	gilli	EN	South Africa	ZA	ZAF	Sub-Saharan Africa	2008	2012	-	-	-	-	noBd	field
Lisboa et al., 2013	WOS:000321078200031	2013	Hypsiboas	freicanecae	Anura	-	Hylidae	Cophomantinae	Boana	freicanecae	DD	Brazil	BR	BRA	South America	2012	2012	2012	2012	2012	2012	Bd	field
Lisboa et al., 2013	WOS:000321078200031	2013	Aplastodiscus	sibilatus	Anura	-	Hylidae	Cophomantinae	Aplastodiscus	sibilatus	DD	Brazil	BR	BRA	South America	2012	2012	2012	2012	2012	2012	Bd	field
Fellers et al., 2013	WOS:000320990500004	2013	Rana	sierrae	Anura	-	Ranidae	-	Rana	sierrae	EN	United States of America	US	USA	North America	2003	2011	2004	2010	2004	2010	Bd	field
Rothermel et al., 2013	WOS:000320665600008	2013	Desmognathus	quadramaculatus	Caudata	-	Plethodontidae	Plethodontinae	Desmognathus	quadramaculatus	LC	United States of America	US	USA	North America	2010	2010	2010	2010	2010	2010	Bd	field
Rothermel et al., 2013	WOS:000320665600008	2013	Desmognathus	monticola	Caudata	-	Plethodontidae	Plethodontinae	Desmognathus	monticola	LC	United States of America	US	USA	North America	2010	2010	2010	2010	-	-	noBd	field
Rothermel et al., 2013	WOS:000320665600008	2013	Desmognathus	ocoee	Caudata	-	Plethodontidae	Plethodontinae	Desmognathus	ocoee	LC	United States of America	US	USA	North America	2010	2010	2010	2010	-	-	noBd	field
Rothermel et al., 2013	WOS:000320665600008	2013	Desmognathus	folkertsi	Caudata	-	Plethodontidae	Plethodontinae	Desmognathus	folkertsi	DD	United States of America	US	USA	North America	2010	2010	2010	2010	2010	2010	Bd	field
Rothermel et al., 2013	WOS:000320665600008	2013	Desmognathus	marmoratus	Caudata	-	Plethodontidae	Plethodontinae	Desmognathus	marmoratus	LC	United States of America	US	USA	North America	2010	2010	2010	2010	-	-	noBd	field
Rothermel et al., 2013	WOS:000320665600008	2013	Gyrinophilus	porphyriticus_dunni	Caudata	-	Plethodontidae	Hemidactyliinae	Gyrinophilus	porphyriticus	LC	United States of America	US	USA	North America	2010	2010	2010	2010	-	-	noBd	field
Rothermel et al., 2013	WOS:000320665600008	2013	Eurycea	wilderae	Caudata	-	Plethodontidae	Hemidactyliinae	Eurycea	wilderae	LC	United States of America	US	USA	North America	2010	2010	2010	2010	-	-	noBd	field
Pasmans et al., 2013	WOS:000319966400024	2013	Speleomantes	ambrosii	Caudata	-	Plethodontidae	Plethodontinae	Speleomantes	ambrosii	NT	Italy	IT	ITA	Europe	2004	2012	2011	2012	-	-	noBd	field
Pasmans et al., 2013	WOS:000319966400024	2013	Speleomantes	flavus	Caudata	-	Plethodontidae	Plethodontinae	Speleomantes	flavus	VU	Italy	IT	ITA	Europe	2004	2012	2004	2012	-	-	noBd	field
Pasmans et al., 2013	WOS:000319966400024	2013	Speleomantes	genei	Caudata	-	Plethodontidae	Plethodontinae	Speleomantes	genei	VU	Italy	IT	ITA	Europe	2004	2012	2011	2012	-	-	noBd	field
Pasmans et al., 2013	WOS:000319966400024	2013	Speleomantes	imperialis	Caudata	-	Plethodontidae	Plethodontinae	Speleomantes	imperialis	NT	Italy	IT	ITA	Europe	2004	2012	2009	2012	-	-	noBd	field
Pasmans et al., 2013	WOS:000319966400024	2013	Speleomantes	italicus	Caudata	-	Plethodontidae	Plethodontinae	Speleomantes	italicus	NT	Italy	IT	ITA	Europe	2004	2012	2012	2012	-	-	noBd	field
Pasmans et al., 2013	WOS:000319966400024	2013	Speleomantes	sarrabusensis	Caudata	-	Plethodontidae	Plethodontinae	Speleomantes	sarrabusensis	VU	Italy	IT	ITA	Europe	2004	2012	2004	2012	-	-	noBd	field
Pasmans et al., 2013	WOS:000319966400024	2013	Speleomantes	strinatii	Caudata	-	Plethodontidae	Plethodontinae	Speleomantes	strinatii	NT	Italy	IT	ITA	Europe	2004	2012	2011	2012	-	-	noBd	field
Pasmans et al., 2013	WOS:000319966400024	2013	Speleomantes	supramontis	Caudata	-	Plethodontidae	Plethodontinae	Speleomantes	supramontis	EN	Italy	IT	ITA	Europe	2004	2012	2009	2012	-	-	noBd	field
Ocock et al., 2013	WOS:000318843900010	2013	Crinia	parinsignifera	Anura	Myobatrachoidea	Myobatrachidae	-	Crinia	parinsignifera	LC	Australia	AU	AUS	Oceania	2009	2010	-	-	-	-	noBd	field
Ocock et al., 2013	WOS:000318843900010	2013	Limnodynastes	fletcheri	Anura	Myobatrachoidea	Limnodynastidae	-	Limnodynastes	fletcheri	LC	Australia	AU	AUS	Oceania	2009	2010	-	-	-	-	Bd	field
Ocock et al., 2013	WOS:000318843900010	2013	Limnodynastes	salmini	Anura	Myobatrachoidea	Limnodynastidae	-	Limnodynastes	salmini	LC	Australia	AU	AUS	Oceania	2009	2010	-	-	-	-	noBd	field
Ocock et al., 2013	WOS:000318843900010	2013	Limnodynastes	tasmaniensis	Anura	Myobatrachoidea	Limnodynastidae	-	Limnodynastes	tasmaniensis	LC	Australia	AU	AUS	Oceania	2009	2010	-	-	-	-	noBd	field
Ocock et al., 2013	WOS:000318843900010	2013	Litoria	latopalmata	Anura	-	Pelodryadidae	Litoriinae	Litoria	latopalmata	LC	Australia	AU	AUS	Oceania	2009	2010	-	-	-	-	noBd	field
Ocock et al., 2013	WOS:000318843900010	2013	Litoria	caerulea	Anura	-	Pelodryadidae	Pelodryadinae	Ranoidea	caerulea	LC	Australia	AU	AUS	Oceania	2009	2010	-	-	-	-	noBd	field
Ocock et al., 2013	WOS:000318843900010	2013	Litoria	peronii	Anura	-	Pelodryadidae	Litoriinae	Litoria	peronii	LC	Australia	AU	AUS	Oceania	2009	2010	-	-	-	-	noBd	field
Ocock et al., 2013	WOS:000318843900010	2013	Litoria	rubella	Anura	-	Pelodryadidae	Litoriinae	Litoria	rubella	LC	Australia	AU	AUS	Oceania	2009	2010	-	-	-	-	noBd	field
Ocock et al., 2013	WOS:000318843900010	2013	Litoria	alboguttata	Anura	-	Pelodryadidae	Pelodryadinae	Ranoidea	alboguttata	LC	Australia	AU	AUS	Oceania	2009	2010	-	-	-	-	noBd	field
Ocock et al., 2013	WOS:000318843900010	2013	Litoria	platycephala	Anura	-	Pelodryadidae	Pelodryadinae	Ranoidea	platycephala	LC	Australia	AU	AUS	Oceania	2009	2010	-	-	-	-	noBd	field
Ocock et al., 2013	WOS:000318843900010	2013	Litoria	verrucosa	Anura	-	Pelodryadidae	Pelodryadinae	Ranoidea	verrucosa	LC	Australia	AU	AUS	Oceania	2009	2010	-	-	-	-	noBd	field
Ocock et al., 2013	WOS:000318843900010	2013	Litoria	sudelli	-	-	-	-	-	-	-	Australia	AU	AUS	Oceania	2009	2010	-	-	-	-	noBd	field
Ocock et al., 2013	WOS:000318843900010	2013	Litoria	benneti	-	-	-	-	-	-	-	Australia	AU	AUS	Oceania	2009	2010	-	-	-	-	noBd	field
Richards-Hrdlicka et al., 2013	WOS:000315465200001	2013	Bufo	americanus	Anura	-	Bufonidae	-	Anaxyrus	americanus	LC	United States of America	US	USA	North America	2010	2010	2010	2010	2010	2010	Bd	field
Richards-Hrdlicka et al., 2013	WOS:000315465200001	2013	Rana	catesbeiana	Anura	-	Ranidae	-	Lithobates	catesbeianus	LC	United States of America	US	USA	North America	2010	2010	2010	2010	2010	2010	Bd	field
Richards-Hrdlicka et al., 2013	WOS:000315465200001	2013	Anaxyrus	fowleri	Anura	-	Bufonidae	-	Anaxyrus	fowleri	LC	United States of America	US	USA	North America	2010	2010	2010	2010	2010	2010	noBd	field
Richards-Hrdlicka et al., 2013	WOS:000315465200001	2013	Rana	clamitans	Anura	-	Ranidae	-	Lithobates	clamitans	LC	United States of America	US	USA	North America	2010	2010	2010	2010	2010	2010	Bd	field
Richards-Hrdlicka et al., 2013	WOS:000315465200001	2013	Hyla	versicolor	Anura	-	Hylidae	Hylinae	Dryophytes	versicolor	LC	United States of America	US	USA	North America	2010	2010	2010	2010	2010	2010	Bd	field
Richards-Hrdlicka et al., 2013	WOS:000315465200001	2013	Rana	pipiens	Anura	-	Ranidae	-	Lithobates	pipiens	LC	United States of America	US	USA	North America	2010	2010	2010	2010	2010	2010	Bd	field
Richards-Hrdlicka et al., 2013	WOS:000315465200001	2013	Rana	paustris	Anura	-	Ranidae	-	Lithobates	palustris	LC	United States of America	US	USA	North America	2010	2010	2010	2010	2010	2010	Bd	field
Richards-Hrdlicka et al., 2013	WOS:000315465200001	2013	Rana	spp.	-	-	-	-	-	-	-	United States of America	US	USA	North America	2010	2010	2010	2010	2010	2010	noBd	field
Richards-Hrdlicka et al., 2013	WOS:000315465200001	2013	Pseudacris	crucifer	Anura	-	Hylidae	Acridinae	Pseudacris	crucifer	LC	United States of America	US	USA	North America	2010	2010	2010	2010	2010	2010	noBd	field
Richards-Hrdlicka et al., 2013	WOS:000315465200001	2013	Rana	sylvatica	Anura	-	Ranidae	-	Lithobates	sylvaticus	LC	United States of America	US	USA	North America	2010	2010	2010	2010	2010	2010	Bd	field
Richards-Hrdlicka et al., 2013	WOS:000315465200001	2013	Ambystoma	laterale	Caudata	-	Ambystomatidae	-	Ambystoma	laterale	LC	United States of America	US	USA	North America	2010	2010	2010	2010	2010	2010	noBd	field
Richards-Hrdlicka et al., 2013	WOS:000315465200001	2013	Desmognathus	fuscus	Caudata	-	Plethodontidae	Plethodontinae	Desmognathus	fuscus	LC	United States of America	US	USA	North America	2010	2010	2010	2010	2010	2010	Bd	field
Richards-Hrdlicka et al., 2013	WOS:000315465200001	2013	Hemidactylium	scutatum	Caudata	-	Plethodontidae	Hemidactyliinae	Hemidactylium	scutatum	LC	United States of America	US	USA	North America	2010	2010	2010	2010	2010	2010	Bd	field
Richards-Hrdlicka et al., 2013	WOS:000315465200001	2013	Ambystoma	opacum	Caudata	-	Ambystomatidae	-	Ambystoma	opacum	LC	United States of America	US	USA	North America	2010	2010	2010	2010	2010	2010	Bd	field
Richards-Hrdlicka et al., 2013	WOS:000315465200001	2013	Eurycea	bislineata	Caudata	-	Plethodontidae	Hemidactyliinae	Eurycea	bislineata	LC	United States of America	US	USA	North America	2010	2010	2010	2010	2010	2010	Bd	field
Richards-Hrdlicka et al., 2013	WOS:000315465200001	2013	Plethodon	cinereus	Caudata	-	Plethodontidae	Plethodontinae	Plethodon	cinereus	LC	United States of America	US	USA	North America	2010	2010	2010	2010	2010	2010	Bd	field
Richards-Hrdlicka et al., 2013	WOS:000315465200001	2013	Notophthalmus	viridescens	Caudata	-	Salamandridae	Pleurodelinae	Notophthalmus	viridescens	LC	United States of America	US	USA	North America	2010	2010	2010	2010	2010	2010	Bd	field
Richards-Hrdlicka et al., 2013	WOS:000315465200001	2013	Ambystoma	maculatum	Caudata	-	Ambystomatidae	-	Ambystoma	maculatum	LC	United States of America	US	USA	North America	2010	2010	2010	2010	2010	2010	Bd	field
Richards-Hrdlicka et al., 2013	WOS:000315465200001	2013	Gyrinophilus	porphyriticus	Caudata	-	Plethodontidae	Hemidactyliinae	Gyrinophilus	porphyriticus	LC	United States of America	US	USA	North America	2010	2010	2010	2010	2010	2010	Bd	field
Doherty-Bone et al., 2013a	WOS:000315465200003	2013	Afrixalus	laevis	Anura	-	Hyperoliidae	-	Afrixalus	laevis	LC	Cameroon	CM	CMR	Sub-Saharan Africa	2007	2011	-	-	-	-	noBd	field
Doherty-Bone et al., 2013a	WOS:000315465200003	2013	Afrixalus	paradorsalis	Anura	-	Hyperoliidae	-	Afrixalus	paradorsalis	LC	Cameroon	CM	CMR	Sub-Saharan Africa	2007	2011	-	-	-	-	noBd	field
Doherty-Bone et al., 2013a	WOS:000315465200003	2013	Afrixalus	lacteus	Anura	-	Hyperoliidae	-	Afrixalus	lacteus	EN	Cameroon	CM	CMR	Sub-Saharan Africa	2007	2011	-	-	-	-	noBd	field
Doherty-Bone et al., 2013a	WOS:000315465200003	2013	Afrixalus	p.manengoubensis	Anura	-	Phrynobatrachidae	-	Phrynobatrachus	manengoubensis	CR	Cameroon	CM	CMR	Sub-Saharan Africa	2007	2011	-	-	-	-	noBd	field
Doherty-Bone et al., 2013a	WOS:000315465200003	2013	Afrixalus	dorsalis	Anura	-	Hyperoliidae	-	Afrixalus	dorsalis	LC	Cameroon	CM	CMR	Sub-Saharan Africa	2007	2011	-	-	-	-	noBd	field
Doherty-Bone et al., 2013a	WOS:000315465200003	2013	Alexteroon	jynx	Anura	-	Hyperoliidae	-	Alexteroon	jynx	CR	Cameroon	CM	CMR	Sub-Saharan Africa	2007	2011	-	-	-	-	noBd	field
Doherty-Bone et al., 2013a	WOS:000315465200003	2013	Amietophrynus	camerunensis	Anura	-	Bufonidae	-	Sclerophrys	camerunensis	LC	Cameroon	CM	CMR	Sub-Saharan Africa	2007	2011	-	-	-	-	noBd	field
Doherty-Bone et al., 2013a	WOS:000315465200003	2013	Amietophrynus	gracilipes	Anura	-	Bufonidae	-	Sclerophrys	gracilipes	LC	Cameroon	CM	CMR	Sub-Saharan Africa	2007	2011	-	-	-	-	noBd	field
Doherty-Bone et al., 2013a	WOS:000315465200003	2013	Amietophrynus	tuberosus	Anura	-	Bufonidae	-	Sclerophrys	tuberosa	LC	Cameroon	CM	CMR	Sub-Saharan Africa	2007	2011	-	-	-	-	noBd	field
Doherty-Bone et al., 2013a	WOS:000315465200003	2013	Amietophrynus	cf.camerunensis	Anura	-	Bufonidae	-	Sclerophrys	camerunensis	LC	Cameroon	CM	CMR	Sub-Saharan Africa	2007	2011	-	-	-	-	noBd	field
Doherty-Bone et al., 2013a	WOS:000315465200003	2013	Amietophrynus	maculatus	Anura	-	Bufonidae	-	Sclerophrys	maculata	LC	Cameroon	CM	CMR	Sub-Saharan Africa	2007	2011	-	-	-	-	Bd	field
Doherty-Bone et al., 2013a	WOS:000315465200003	2013	Amietophrynus	villersi	Anura	-	Bufonidae	-	Sclerophrys	villiersi	VU	Cameroon	CM	CMR	Sub-Saharan Africa	2007	2011	-	-	-	-	noBd	field
Doherty-Bone et al., 2013a	WOS:000315465200003	2013	Amietophrynus	regularis	Anura	-	Bufonidae	-	Sclerophrys	regularis	LC	Cameroon	CM	CMR	Sub-Saharan Africa	2007	2011	-	-	-	-	noBd	field
Doherty-Bone et al., 2013a	WOS:000315465200003	2013	Amietophrynus	latifrons	Anura	-	Bufonidae	-	Sclerophrys	latifrons	LC	Cameroon	CM	CMR	Sub-Saharan Africa	2007	2011	-	-	-	-	noBd	field
Doherty-Bone et al., 2013a	WOS:000315465200003	2013	Amietophrynus	funereus	Anura	-	Bufonidae	-	Sclerophrys	funerea	LC	Cameroon	CM	CMR	Sub-Saharan Africa	2007	2011	-	-	-	-	noBd	field
Doherty-Bone et al., 2013a	WOS:000315465200003	2013	Artholeptis	variabilis	Anura	-	Arthroleptidae	Arthroleptinae	Arthroleptis	variabilis	LC	Cameroon	CM	CMR	Sub-Saharan Africa	2007	2011	-	-	-	-	noBd	field
Doherty-Bone et al., 2013a	WOS:000315465200003	2013	Arthroleptis	sp.	-	-	-	-	-	-	-	Cameroon	CM	CMR	Sub-Saharan Africa	2007	2011	-	-	-	-	Bd	field
Doherty-Bone et al., 2013a	WOS:000315465200003	2013	Arthroleptis	taeniatus	Anura	-	Arthroleptidae	Arthroleptinae	Arthroleptis	taeniatus	LC	Cameroon	CM	CMR	Sub-Saharan Africa	2007	2011	-	-	-	-	noBd	field
Doherty-Bone et al., 2013a	WOS:000315465200003	2013	Arthroleptis	nlonakoensis	Anura	-	Arthroleptidae	Arthroleptinae	Arthroleptis	nlonakoensis	EN	Cameroon	CM	CMR	Sub-Saharan Africa	2007	2011	-	-	-	-	noBd	field
Doherty-Bone et al., 2013a	WOS:000315465200003	2013	Arthroleptis	variabilis	Anura	-	Arthroleptidae	Arthroleptinae	Arthroleptis	variabilis	LC	Cameroon	CM	CMR	Sub-Saharan Africa	2007	2011	-	-	-	-	Bd	field
Doherty-Bone et al., 2013a	WOS:000315465200003	2013	Arthroleptis	sp.(aff.poecilonotus)	Anura	-	Arthroleptidae	Arthroleptinae	Arthroleptis	poecilonotus	LC	Cameroon	CM	CMR	Sub-Saharan Africa	2007	2011	-	-	-	-	Bd	field
Doherty-Bone et al., 2013a	WOS:000315465200003	2013	Arthroleptis	sylvaticus	Anura	-	Arthroleptidae	Arthroleptinae	Arthroleptis	sylvaticus	LC	Cameroon	CM	CMR	Sub-Saharan Africa	2007	2011	-	-	-	-	noBd	field
Doherty-Bone et al., 2013a	WOS:000315465200003	2013	Arthroleptis	cf.adelphus	Anura	-	Arthroleptidae	Arthroleptinae	Arthroleptis	adelphus	LC	Cameroon	CM	CMR	Sub-Saharan Africa	2007	2011	-	-	-	-	noBd	field
Doherty-Bone et al., 2013a	WOS:000315465200003	2013	Arthroleptis	perreti	Anura	-	Arthroleptidae	Arthroleptinae	Arthroleptis	perreti	EN	Cameroon	CM	CMR	Sub-Saharan Africa	2007	2011	-	-	-	-	noBd	field
Doherty-Bone et al., 2013a	WOS:000315465200003	2013	Arthroleptis	tuberosus	Anura	-	Arthroleptidae	Arthroleptinae	Arthroleptis	tuberosus	DD	Cameroon	CM	CMR	Sub-Saharan Africa	2007	2011	-	-	-	-	noBd	field
Doherty-Bone et al., 2013a	WOS:000315465200003	2013	Arthroleptis	adelphus	Anura	-	Arthroleptidae	Arthroleptinae	Arthroleptis	adelphus	LC	Cameroon	CM	CMR	Sub-Saharan Africa	2007	2011	-	-	-	-	noBd	field
Doherty-Bone et al., 2013a	WOS:000315465200003	2013	Astylosternus	cf.fallax	Anura	-	Arthroleptidae	Astylosterninae	Astylosternus	fallax	VU	Cameroon	CM	CMR	Sub-Saharan Africa	2007	2011	-	-	-	-	noBd	field
Doherty-Bone et al., 2013a	WOS:000315465200003	2013	Astylosternus	laurenti	Anura	-	Arthroleptidae	Astylosterninae	Astylosternus	laurenti	EN	Cameroon	CM	CMR	Sub-Saharan Africa	2007	2011	-	-	-	-	noBd	field
Doherty-Bone et al., 2013a	WOS:000315465200003	2013	Astylosternus	perreti	Anura	-	Arthroleptidae	Astylosterninae	Astylosternus	perreti	EN	Cameroon	CM	CMR	Sub-Saharan Africa	2007	2011	-	-	-	-	noBd	field
Doherty-Bone et al., 2013a	WOS:000315465200003	2013	Astylosternus	aff.montanus	Anura	-	Arthroleptidae	Astylosterninae	Astylosternus	montanus	LC	Cameroon	CM	CMR	Sub-Saharan Africa	2007	2011	-	-	-	-	noBd	field
Doherty-Bone et al., 2013a	WOS:000315465200003	2013	Astylosternus	aff.ranoides	Anura	-	Arthroleptidae	Astylosterninae	Astylosternus	ranoides	EN	Cameroon	CM	CMR	Sub-Saharan Africa	2007	2011	-	-	-	-	noBd	field
Doherty-Bone et al., 2013a	WOS:000315465200003	2013	Astylosternus	diadematus	Anura	-	Arthroleptidae	Astylosterninae	Astylosternus	diadematus	LC	Cameroon	CM	CMR	Sub-Saharan Africa	2007	2011	-	-	-	-	noBd	field
Doherty-Bone et al., 2013a	WOS:000315465200003	2013	Astylosternus	montanus	Anura	-	Arthroleptidae	Astylosterninae	Astylosternus	montanus	LC	Cameroon	CM	CMR	Sub-Saharan Africa	2007	2011	-	-	-	-	noBd	field
Doherty-Bone et al., 2013a	WOS:000315465200003	2013	Astylosternus	rheophilus	Anura	-	Arthroleptidae	Astylosterninae	Astylosternus	rheophilus	NT	Cameroon	CM	CMR	Sub-Saharan Africa	2007	2011	-	-	-	-	noBd	field
Doherty-Bone et al., 2013a	WOS:000315465200003	2013	Astylosternus	sp.	-	-	-	-	-	-	-	Cameroon	CM	CMR	Sub-Saharan Africa	2007	2011	-	-	-	-	noBd	field
Doherty-Bone et al., 2013a	WOS:000315465200003	2013	Astylosternus	ranoides	Anura	-	Arthroleptidae	Astylosterninae	Astylosternus	ranoides	EN	Cameroon	CM	CMR	Sub-Saharan Africa	2007	2011	-	-	-	-	Bd	field
Doherty-Bone et al., 2013a	WOS:000315465200003	2013	Astylosternus	cf.schioetzi	Anura	-	Arthroleptidae	Astylosterninae	Astylosternus	schioetzi	EN	Cameroon	CM	CMR	Sub-Saharan Africa	2007	2011	-	-	-	-	noBd	field
Doherty-Bone et al., 2013a	WOS:000315465200003	2013	Cardioglossa	gracilis	Anura	-	Arthroleptidae	Arthroleptinae	Cardioglossa	gracilis	LC	Cameroon	CM	CMR	Sub-Saharan Africa	2007	2011	-	-	-	-	Bd	field
Doherty-Bone et al., 2013a	WOS:000315465200003	2013	Cardioglossa	leucomystax	Anura	-	Arthroleptidae	Arthroleptinae	Cardioglossa	leucomystax	LC	Cameroon	CM	CMR	Sub-Saharan Africa	2007	2011	-	-	-	-	Bd	field
Doherty-Bone et al., 2013a	WOS:000315465200003	2013	Cardioglossa	elegans	Anura	-	Arthroleptidae	Arthroleptinae	Cardioglossa	elegans	LC	Cameroon	CM	CMR	Sub-Saharan Africa	2007	2011	-	-	-	-	noBd	field
Doherty-Bone et al., 2013a	WOS:000315465200003	2013	Cardioglossa	manengouba	Anura	-	Arthroleptidae	Arthroleptinae	Cardioglossa	manengouba	CR	Cameroon	CM	CMR	Sub-Saharan Africa	2007	2011	-	-	-	-	noBd	field
Doherty-Bone et al., 2013a	WOS:000315465200003	2013	Cardioglossa	melanogaster	Anura	-	Arthroleptidae	Arthroleptinae	Cardioglossa	melanogaster	VU	Cameroon	CM	CMR	Sub-Saharan Africa	2007	2011	-	-	-	-	Bd	field
Doherty-Bone et al., 2013a	WOS:000315465200003	2013	Cardioglossa	trifasciata	Anura	-	Arthroleptidae	Arthroleptinae	Cardioglossa	trifasciata	CR	Cameroon	CM	CMR	Sub-Saharan Africa	2007	2011	-	-	-	-	noBd	field
Doherty-Bone et al., 2013a	WOS:000315465200003	2013	Cardioglossa	venusta	Anura	-	Arthroleptidae	Arthroleptinae	Cardioglossa	venusta	EN	Cameroon	CM	CMR	Sub-Saharan Africa	2007	2011	-	-	-	-	noBd	field
Doherty-Bone et al., 2013a	WOS:000315465200003	2013	Chiromantis	rufescens	Anura	-	Rhacophoridae	Rhacophorinae	Chiromantis	rufescens	LC	Cameroon	CM	CMR	Sub-Saharan Africa	2007	2011	-	-	-	-	noBd	field
Doherty-Bone et al., 2013a	WOS:000315465200003	2013	Chlorolius	koehleri	Anura	-	Hyperoliidae	Hyperoliinae	Hyperolius	koehleri	LC	Cameroon	CM	CMR	Sub-Saharan Africa	2007	2011	-	-	-	-	Bd	field
Doherty-Bone et al., 2013a	WOS:000315465200003	2013	Conraua	goliath	Anura	-	Conrauidae	-	Conraua	goliath	EN	Cameroon	CM	CMR	Sub-Saharan Africa	2007	2011	-	-	-	-	noBd	field
Doherty-Bone et al., 2013a	WOS:000315465200003	2013	Conraua	robusta	Anura	-	Conrauidae	-	Conraua	robusta	VU	Cameroon	CM	CMR	Sub-Saharan Africa	2007	2011	-	-	-	-	noBd	field
Doherty-Bone et al., 2013a	WOS:000315465200003	2013	Conraua	crassipes	Anura	-	Conrauidae	-	Conraua	crassipes	LC	Cameroon	CM	CMR	Sub-Saharan Africa	2007	2011	-	-	-	-	noBd	field
Doherty-Bone et al., 2013a	WOS:000315465200003	2013	Crotaphatrema	lamoteii	Gymnophiona	-	Scolecomorphidae	-	Crotaphatrema	lamottei	CR	Cameroon	CM	CMR	Sub-Saharan Africa	2007	2011	-	-	-	-	Bd	field
Doherty-Bone et al., 2013a	WOS:000315465200003	2013	Geotrypetes	seraphini	Gymnophiona	-	Dermophiidae	-	Geotrypetes	seraphini	LC	Cameroon	CM	CMR	Sub-Saharan Africa	2007	2011	-	-	-	-	Bd	field
Doherty-Bone et al., 2013a	WOS:000315465200003	2013	Herpele	squalostoma	Gymnophiona	-	Herpelidae	-	Herpele	squalostoma	LC	Cameroon	CM	CMR	Sub-Saharan Africa	2007	2011	-	-	-	-	Bd	field
Doherty-Bone et al., 2013a	WOS:000315465200003	2013	Hylarana	albolabris	Anura	-	Ranidae	-	Amnirana	albolabris	LC	Cameroon	CM	CMR	Sub-Saharan Africa	2007	2011	-	-	-	-	noBd	field
Doherty-Bone et al., 2013a	WOS:000315465200003	2013	Hylarana	lepus	Anura	-	Ranidae	-	Amnirana	lepus	LC	Cameroon	CM	CMR	Sub-Saharan Africa	2007	2011	-	-	-	-	noBd	field
Doherty-Bone et al., 2013a	WOS:000315465200003	2013	Hylarana	sp.	-	-	-	-	-	-	-	Cameroon	CM	CMR	Sub-Saharan Africa	2007	2011	-	-	-	-	noBd	field
Doherty-Bone et al., 2013a	WOS:000315465200003	2013	Hylarana	amnicola	Anura	-	Ranidae	-	Amnirana	amnicola	LC	Cameroon	CM	CMR	Sub-Saharan Africa	2007	2011	-	-	-	-	noBd	field
Doherty-Bone et al., 2013a	WOS:000315465200003	2013	Hymenochirus	sp.	-	-	-	-	-	-	-	Cameroon	CM	CMR	Sub-Saharan Africa	2007	2011	-	-	-	-	noBd	field
Doherty-Bone et al., 2013a	WOS:000315465200003	2013	Hyperolius	bolifambae	Anura	-	Hyperoliidae	Hyperoliinae	Hyperolius	bolifambae	LC	Cameroon	CM	CMR	Sub-Saharan Africa	2007	2011	-	-	-	-	noBd	field
Doherty-Bone et al., 2013a	WOS:000315465200003	2013	Hyperolius	ocellatus	Anura	-	Hyperoliidae	Hyperoliinae	Hyperolius	ocellatus	LC	Cameroon	CM	CMR	Sub-Saharan Africa	2007	2011	-	-	-	-	noBd	field
Doherty-Bone et al., 2013a	WOS:000315465200003	2013	Hyperolius	sp.	-	-	-	-	-	-	-	Cameroon	CM	CMR	Sub-Saharan Africa	2007	2011	-	-	-	-	Bd	field
Doherty-Bone et al., 2013a	WOS:000315465200003	2013	Hyperolius	tuberculatus	Anura	-	Hyperoliidae	Hyperoliinae	Hyperolius	tuberculatus	LC	Cameroon	CM	CMR	Sub-Saharan Africa	2007	2011	-	-	-	-	noBd	field
Doherty-Bone et al., 2013a	WOS:000315465200003	2013	Hyperolius	ademetzi	Anura	-	Hyperoliidae	Hyperoliinae	Hyperolius	ademetzi	EN	Cameroon	CM	CMR	Sub-Saharan Africa	2007	2011	-	-	-	-	noBd	field
Doherty-Bone et al., 2013a	WOS:000315465200003	2013	Hyperolius	balfouri	Anura	-	Hyperoliidae	Hyperoliinae	Hyperolius	balfouri	LC	Cameroon	CM	CMR	Sub-Saharan Africa	2007	2011	-	-	-	-	noBd	field
Doherty-Bone et al., 2013a	WOS:000315465200003	2013	Hyperolius	camerunensis	Anura	-	Hyperoliidae	Hyperoliinae	Hyperolius	camerunensis	LC	Cameroon	CM	CMR	Sub-Saharan Africa	2007	2011	-	-	-	-	noBd	field
Doherty-Bone et al., 2013a	WOS:000315465200003	2013	Hyperolius	riggenbachi	Anura	-	Hyperoliidae	Hyperoliinae	Hyperolius	riggenbachi	LC	Cameroon	CM	CMR	Sub-Saharan Africa	2007	2011	-	-	-	-	Bd	field
Doherty-Bone et al., 2013a	WOS:000315465200003	2013	Hyperolius	occelatus	Anura	-	Hyperoliidae	Hyperoliinae	Hyperolius	ocellatus	LC	Cameroon	CM	CMR	Sub-Saharan Africa	2007	2011	-	-	-	-	noBd	field
Doherty-Bone et al., 2013a	WOS:000315465200003	2013	Hyperolius	guttulatus	Anura	-	Hyperoliidae	Hyperoliinae	Hyperolius	guttulatus	LC	Cameroon	CM	CMR	Sub-Saharan Africa	2007	2011	-	-	-	-	noBd	field
Doherty-Bone et al., 2013a	WOS:000315465200003	2013	Hyperolius	phantasticus	Anura	-	Hyperoliidae	Hyperoliinae	Hyperolius	phantasticus	LC	Cameroon	CM	CMR	Sub-Saharan Africa	2007	2011	-	-	-	-	noBd	field
Doherty-Bone et al., 2013a	WOS:000315465200003	2013	Idiocranium	sp.	-	-	-	-	-	-	-	Cameroon	CM	CMR	Sub-Saharan Africa	2007	2011	-	-	-	-	Bd	field
Doherty-Bone et al., 2013a	WOS:000315465200003	2013	Kassina	decorata	Anura	-	Hyperoliidae	-	Kassina	decorata	VU	Cameroon	CM	CMR	Sub-Saharan Africa	2007	2011	-	-	-	-	noBd	field
Doherty-Bone et al., 2013a	WOS:000315465200003	2013	Leptopelis	sp.	-	-	-	-	-	-	-	Cameroon	CM	CMR	Sub-Saharan Africa	2007	2011	-	-	-	-	noBd	field
Doherty-Bone et al., 2013a	WOS:000315465200003	2013	Leptodactylodon	ovatus	Anura	-	Arthroleptidae	Astylosterninae	Leptodactylodon	ovatus	LC	Cameroon	CM	CMR	Sub-Saharan Africa	2007	2011	-	-	-	-	noBd	field
Doherty-Bone et al., 2013a	WOS:000315465200003	2013	Leptopelis	boulengeri	Anura	-	Arthroleptidae	Leptopelinae	Leptopelis	boulengeri	LC	Cameroon	CM	CMR	Sub-Saharan Africa	2007	2011	-	-	-	-	noBd	field
Doherty-Bone et al., 2013a	WOS:000315465200003	2013	Leptopelis	calcaratus	Anura	-	Arthroleptidae	Leptopelinae	Leptopelis	calcaratus	LC	Cameroon	CM	CMR	Sub-Saharan Africa	2007	2011	-	-	-	-	Bd	field
Doherty-Bone et al., 2013a	WOS:000315465200003	2013	Leptopelis	ocellatus	Anura	-	Arthroleptidae	Leptopelinae	Leptopelis	ocellatus	LC	Cameroon	CM	CMR	Sub-Saharan Africa	2007	2011	-	-	-	-	noBd	field
Doherty-Bone et al., 2013a	WOS:000315465200003	2013	Leptopelis	rufus	Anura	-	Arthroleptidae	Leptopelinae	Leptopelis	rufus	LC	Cameroon	CM	CMR	Sub-Saharan Africa	2007	2011	-	-	-	-	noBd	field
Doherty-Bone et al., 2013a	WOS:000315465200003	2013	Leptodactylodon	cf.boulengeri	Anura	-	Arthroleptidae	Astylosterninae	Leptodactylodon	boulengeri	NT	Cameroon	CM	CMR	Sub-Saharan Africa	2007	2011	-	-	-	-	noBd	field
Doherty-Bone et al., 2013a	WOS:000315465200003	2013	Leptodactylodon	erythrogaster	Anura	-	Arthroleptidae	Astylosterninae	Leptodactylodon	erythrogaster	CR	Cameroon	CM	CMR	Sub-Saharan Africa	2007	2011	-	-	-	-	Bd	field
Doherty-Bone et al., 2013a	WOS:000315465200003	2013	Leptodactylodon	mertensi	Anura	-	Arthroleptidae	Astylosterninae	Leptodactylodon	mertensi	EN	Cameroon	CM	CMR	Sub-Saharan Africa	2007	2011	-	-	-	-	Bd	field
Doherty-Bone et al., 2013a	WOS:000315465200003	2013	Leptopelis	brevirostris	Anura	-	Arthroleptidae	Leptopelinae	Leptopelis	brevirostris	LC	Cameroon	CM	CMR	Sub-Saharan Africa	2007	2011	-	-	-	-	Bd	field
Doherty-Bone et al., 2013a	WOS:000315465200003	2013	Leptopelis	modestus	Anura	-	Arthroleptidae	Leptopelinae	Leptopelis	modestus	LC	Cameroon	CM	CMR	Sub-Saharan Africa	2007	2011	-	-	-	-	Bd	field
Doherty-Bone et al., 2013a	WOS:000315465200003	2013	Leptodactylodon	perreti	Anura	-	Arthroleptidae	Astylosterninae	Leptodactylodon	perreti	EN	Cameroon	CM	CMR	Sub-Saharan Africa	2007	2011	-	-	-	-	noBd	field
Doherty-Bone et al., 2013a	WOS:000315465200003	2013	Leptodactylodon	ventrimarmoratus	Anura	-	Arthroleptidae	Astylosterninae	Leptodactylodon	ventrimarmoratus	VU	Cameroon	CM	CMR	Sub-Saharan Africa	2007	2011	-	-	-	-	noBd	field
Doherty-Bone et al., 2013a	WOS:000315465200003	2013	Leptopelis	notatus	Anura	-	Arthroleptidae	Leptopelinae	Leptopelis	notatus	LC	Cameroon	CM	CMR	Sub-Saharan Africa	2007	2011	-	-	-	-	Bd	field
Doherty-Bone et al., 2013a	WOS:000315465200003	2013	Leptopelis	aubryi	Anura	-	Arthroleptidae	Leptopelinae	Leptopelis	aubryi	LC	Cameroon	CM	CMR	Sub-Saharan Africa	2007	2011	-	-	-	-	noBd	field
Doherty-Bone et al., 2013a	WOS:000315465200003	2013	Leptopelis	cf.modestus	Anura	-	Arthroleptidae	Leptopelinae	Leptopelis	modestus	LC	Cameroon	CM	CMR	Sub-Saharan Africa	2007	2011	-	-	-	-	noBd	field
Doherty-Bone et al., 2013a	WOS:000315465200003	2013	Leptodactylodon	albiventris	Anura	-	Arthroleptidae	Astylosterninae	Leptodactylodon	albiventris	EN	Cameroon	CM	CMR	Sub-Saharan Africa	2007	2011	-	-	-	-	noBd	field
Doherty-Bone et al., 2013a	WOS:000315465200003	2013	Leptopelis	millsoni	Anura	-	Arthroleptidae	Leptopelinae	Leptopelis	millsoni	LC	Cameroon	CM	CMR	Sub-Saharan Africa	2007	2011	-	-	-	-	noBd	field
Doherty-Bone et al., 2013a	WOS:000315465200003	2013	Nectophryne	afra	Anura	-	Bufonidae	-	Nectophryne	afra	LC	Cameroon	CM	CMR	Sub-Saharan Africa	2007	2011	-	-	-	-	noBd	field
Doherty-Bone et al., 2013a	WOS:000315465200003	2013	Nectophryne	batesi	Anura	-	Bufonidae	-	Nectophryne	batesii	LC	Cameroon	CM	CMR	Sub-Saharan Africa	2007	2011	-	-	-	-	noBd	field
Doherty-Bone et al., 2013a	WOS:000315465200003	2013	Nyctibates	corrugatus	Anura	-	Arthroleptidae	Astylosterninae	Nyctibates	corrugatus	LC	Cameroon	CM	CMR	Sub-Saharan Africa	2007	2011	-	-	-	-	noBd	field
Doherty-Bone et al., 2013a	WOS:000315465200003	2013	Opisthothylax	immaculatus	Anura	-	Hyperoliidae	-	Opisthothylax	immaculatus	LC	Cameroon	CM	CMR	Sub-Saharan Africa	2007	2011	-	-	-	-	noBd	field
Doherty-Bone et al., 2013a	WOS:000315465200003	2013	Petropedetes	johnstoni	Anura	-	Petropedetidae	-	Petropedetes	johnstoni	NT	Cameroon	CM	CMR	Sub-Saharan Africa	2007	2011	-	-	-	-	noBd	field
Doherty-Bone et al., 2013a	WOS:000315465200003	2013	Petropedetes	vulpiae	Anura	-	Petropedetidae	-	Petropedetes	vulpiae	-	Cameroon	CM	CMR	Sub-Saharan Africa	2007	2011	-	-	-	-	noBd	field
Doherty-Bone et al., 2013a	WOS:000315465200003	2013	Petropedetes	euskircheni	Anura	-	Petropedetidae	-	Petropedetes	euskircheni	-	Cameroon	CM	CMR	Sub-Saharan Africa	2007	2011	-	-	-	-	noBd	field
Doherty-Bone et al., 2013a	WOS:000315465200003	2013	Petropedetes	juliawurstnerae	Anura	-	Petropedetidae	-	Petropedetes	juliawurstnerae	-	Cameroon	CM	CMR	Sub-Saharan Africa	2007	2011	-	-	-	-	noBd	field
Doherty-Bone et al., 2013a	WOS:000315465200003	2013	Petropedetes	perreti	Anura	-	Petropedetidae	-	Petropedetes	perreti	EN	Cameroon	CM	CMR	Sub-Saharan Africa	2007	2011	-	-	-	-	noBd	field
[truncated: 3,644 more rows]
