# Supplementary material for: Tracking Batrachochytrium dendrobatidis Infection Across the Globe
Source: Ecohealth. 2020 Nov 17;17(3):270–9. doi: 10.1007/s10393-020-01504-w (PMC7719156; doi:10.1007/s10393-020-01504-w)
Supplement: Supplementary file 5 — Supplementary material 5 (CSV 11 kb) [file 10393_2020_1504_MOESM5_ESM.csv]

country	iso3	iso2	region	last_study_year	paper_num	sp_num	sp_sampled	sp_Bd_inf	EX	CR	EN	VU	NT	LC	DD
Brazil	BRA	BR	South America	2017	24	1186	140	89	0	1	0	3	3	109	16
Colombia	COL	CO	South America	20012	11	864	201	64	0	19	21	19	15	120	6
Peru	PER	PE	South America	2017	16	657	105	44	0	1	7	4	3	82	4
Ecuador	ECU	EC	South America	2017	6	644	63	34	0	3	7	4	2	45	1
China	CHN	CN	East Asia	2017	7	551	95	30	0	1	8	9	8	66	2
Indonesia	IDN	ID	South and Southeast Asia	2017	4	472	31	10	0	1	0	1	1	28	0
India	IND	IN	South and Southeast Asia	2014	4	460	31	22	0	2	4	4	3	10	4
Mexico	MEX	MX	Mesoamerica	2017	19	417	91	51	0	13	14	10	6	45	2
Papua New Guinea	PNG	PG	Oceania	2012	2	401	32	0	0	0	0	0	0	28	4
Venezuela (Bolivarian Republic of)	VEN	VE	South America	2013	11	386	48	18	0	11	6	2	2	25	2
Madagascar	MDG	MG	Sub-Saharan Africa	2017	4	366	24	15	0	2	1	0	2	18	0
Bolivia (Plurinational State of)	BOL	BO	South America	2016	7	331	63	45	0	6	4	15	5	27	2
United States of America	USA	US	North America	2018	198	320	184	128	0	1	10	14	12	139	3
Malaysia	MYS	MY	South and Southeast Asia	2010	3	287	51	11	0	0	1	2	5	41	1
Viet Nam	VNM	VN	South and Southeast Asia	2017	3	284	7	3	0	0	1	2	1	2	0
Congo Democratic Republic of the	COD	CD	Sub-Saharan Africa	2014	5	245	84	38	0	0	4	4	1	67	6
Australia	AUS	AU	Oceania	2017	61	243	94	49	0	5	9	5	3	69	2
Panama	PAN	PA	Mesoamerica	2017	17	234	72	55	0	6	5	1	6	49	4
Cameroon	CMR	CM	Sub-Saharan Africa	2017	8	221	164	74	0	14	21	10	6	103	7
Costa Rica	CRI	CR	Mesoamerica	2018	14	214	99	64	2	13	7	2	5	69	0
Tanzania United Republic of	TZA	TZ	Sub-Saharan Africa	2011	2	203	6	2	0	0	0	0	0	6	0
Thailand	THA	TH	South and Southeast Asia	2017	2	192	54	0	0	0	0	0	2	44	4
Argentina	ARG	AR	South America	2015	18	176	42	30	0	4	7	3	2	25	1
Myanmar	MMR	MM	South and Southeast Asia	2018	1	176	8	0	0	0	0	0	0	7	0
Guatemala	GTM	GT	Mesoamerica	2017	3	167	18	6	0	6	3	2	1	6	0
Guyana	GUY	GY	South America	2012	3	167	10	0	0	0	0	0	0	9	1
Lao People's Democratic Republic	LAO	LA	South and Southeast Asia	2009	1	163	1	1	0	0	0	0	0	1	0
Honduras	HND	HN	Mesoamerica	2017	6	154	42	17	0	7	10	2	3	19	0
Angola	AGO	AO	Sub-Saharan Africa	1994	1	138	1	0	0	0	0	0	0	1	0
South Africa	ZAF	ZA	Sub-Saharan Africa	2012	7	132	25	14	0	4	6	1	5	9	0
French Guiana	GUF	GF	South America	2013	5	132	21	11	0	1	0	1	0	17	2
Sri Lanka	LKA	LK	South and Southeast Asia	2009	1	125	7	7	0	0	3	0	2	2	0
Nigeria	NGA	NG	Sub-Saharan Africa	2008	3	123	20	17	0	0	0	0	0	20	0
Suriname	SUR	SR	South America	2012	2	123	5	0	0	0	0	0	0	5	0
Kenya	KEN	KE	Sub-Saharan Africa	2017	5	118	24	20	0	0	1	1	0	22	0
Philippines	PHL	PH	South and Southeast Asia	2018	3	117	34	20	0	0	0	4	5	25	0
Gabon	GAB	GA	Sub-Saharan Africa	2015	5	109	63	34	0	0	0	2	1	56	3
Congo	COG	CG	Sub-Saharan Africa	1994	1	108	1	0	0	0	0	0	0	1	0
Zambia	ZMB	ZM	Sub-Saharan Africa	1994	1	108	3	0	0	0	0	0	0	2	0
Equatorial Guinea	GNQ	GQ	Sub-Saharan Africa	2017	2	105	4	1	0	0	0	0	0	3	1
Mozambique	MOZ	MZ	Sub-Saharan Africa	2015	2	101	22	1	0	0	1	1	0	20	0
Côte d'Ivoire	CIV	CI	Sub-Saharan Africa	2009	1	100	18	0	0	0	0	0	0	18	0
Guinea	GIN	GN	Sub-Saharan Africa	2011	1	98	8	0	0	1	0	0	0	7	0
Japan	JPN	JP	East Asia	2015	5	92	45	8	0	0	8	0	2	35	0
Malawi	MWI	MW	Sub-Saharan Africa	2009	2	88	22	9	0	0	2	1	0	19	0
Ghana	GHA	GH	Sub-Saharan Africa	2011	2	85	46	0	0	1	1	2	0	42	0
Uganda	UGA	UG	Sub-Saharan Africa	2014	5	83	24	15	0	0	0	1	0	23	0
Nicaragua	NIC	NI	Mesoamerica	2017	3	83	18	11	0	0	1	1	0	16	0
Liberia	LBR	LR	Sub-Saharan Africa	2011	2	83	4	0	0	1	0	0	0	3	0
Cambodia	KHM	KH	South and Southeast Asia	2010	2	79	17	10	0	0	1	2	0	14	0
Zimbabwe	ZWE	ZW	Sub-Saharan Africa	1994	1	77	1	0	0	0	0	0	0	1	0
Ethiopia	ETH	ET	Sub-Saharan Africa	2009	2	74	17	14	0	2	3	2	1	9	0
Cuba	CUB	CU	Caribbean Islands	2016	3	73	20	11	0	1	8	2	2	6	0
Namibia	NAM	NA	Sub-Saharan Africa	1994	1	64	1	0	0	0	0	0	0	1	0
Chile	CHL	CL	South America	2016	10	63	34	21	0	2	9	5	2	15	1
Sierra Leone	SLE	SL	Sub-Saharan Africa	2005	2	62	5	0	0	0	0	0	0	5	0
Eswatini	SWZ	SZ	Sub-Saharan Africa	1999	1	53	1	1	0	0	0	0	0	1	0
Rwanda	RWA	RW	Sub-Saharan Africa	2019	3	52	7	5	0	0	0	1	0	6	0
Uruguay	URY	UY	South America	2015	5	51	9	6	0	0	0	1	2	5	0
Burundi	BDI	BI	Sub-Saharan Africa	2017	1	49	4	4	0	0	0	0	0	4	0
Italy	ITA	IT	Europe	2012	7	46	16	6	0	0	3	3	4	6	0
Benin	BEN	BJ	Sub-Saharan Africa	2009	1	45	18	0	0	0	0	0	0	18	0
Canada	CAN	CA	North America	2015	10	44	29	20	0	0	0	0	0	29	0
Belize	BLZ	BZ	Mesoamerica	2008	1	40	25	11	0	0	1	1	6	17	0
France	FRA	FR	Europe	2017	6	40	21	6	0	0	1	1	1	18	0
Spain	ESP	ES	Europe	2018	15	38	17	16	0	0	0	2	4	11	0
El Salvador	SLV	SV	Mesoamerica	2008	1	37	1	1	0	0	0	0	0	1	0
Russian Federation	RUS	RU	North Asia	2011	2	37	3	1	0	0	0	0	0	3	0
Turkey	TUR	TR	West and Central Asia	2013	2	37	15	6	0	1	4	1	1	6	2
Trinidad and Tobago	TTO	TT	Caribbean Islands	2014	4	36	7	2	0	0	0	3	0	4	0
Guinea-Bissau	GNB	GW	Sub-Saharan Africa	1994	1	33	1	0	0	0	0	0	0	1	0
Lesotho	LSO	LS	Sub-Saharan Africa	2006	2	32	3	2	0	0	0	0	1	2	0
Burkina Faso	BFA	BF	Sub-Saharan Africa	2003	1	32	2	0	0	0	0	0	0	2	0
Singapore	SGP	SG	South and Southeast Asia	2016	1	31	19	6	0	0	0	0	4	14	0
Puerto Rico	PRI	PR	Caribbean Islands	2014	13	27	22	11	0	7	4	3	0	8	0
Jamaica	JAM	JM	Caribbean Islands	2011	3	25	25	12	0	6	8	1	3	6	1
Greece	GRC	GR	Europe	NA	1	25	4	3	0	1	0	1	0	2	0
Serbia	SRB	RS	Europe	2015	1	23	6	2	0	0	0	0	0	6	0
Germany	DEU	DE	Europe	2012	3	22	15	14	0	0	0	0	0	15	0
Switzerland	CHE	CH	Europe	2016	2	22	7	4	0	0	0	0	0	7	0
Iran (Islamic Republic of)	IRN	IR	West and Central Asia	2001	1	22	1	0	0	0	0	0	0	1	0
Sudan	SDN	SD	Sub-Saharan Africa	1994	1	21	2	0	0	0	0	0	0	2	0
Korea (Democratic People's Republic of)	PRK	KP	East Asia	2004	1	20	18	14	0	0	1	2	1	14	0
Korea Republic of	KOR	KR	East Asia	2015	5	20	18	14	0	0	1	2	1	14	0
Portugal	PRT	PT	Europe	2014	2	20	7	6	0	0	0	0	0	6	0
Czechia	CZE	CZ	Europe	2012	4	20	14	7	0	0	0	0	0	14	0
Slovenia	SVN	SI	Europe	2009	1	20	1	0	0	0	0	1	0	0	0
Eritrea	ERI	ER	Sub-Saharan Africa	1994	1	20	1	0	0	0	0	0	0	1	0
Netherlands	NLD	NL	Europe	2017	4	19	18	10	0	0	0	0	0	18	0
Croatia	HRV	HR	Europe	2009	1	19	1	0	0	0	0	1	0	0	0
Slovakia	SVK	SK	Europe	2009	1	19	2	1	0	0	0	0	0	2	0
Austria	AUT	AT	Europe	2009	1	19	7	7	0	0	0	0	1	6	0
Romania	ROU	RO	Europe	2013	2	18	4	4	0	0	0	0	0	4	0
Belgium	BEL	BE	Europe	2017	5	18	18	10	0	0	0	0	0	18	0
Albania	ALB	AL	Europe	2014	1	18	5	2	0	0	0	0	0	4	0
Hungary	HUN	HU	Europe	2015	2	17	14	6	0	0	0	0	1	13	0
Montenegro	MNE	ME	Europe	2014	1	16	6	2	0	0	0	0	0	5	0
United Kingdom of Great Britain and Northern Ireland	GBR	GB	Europe	2011	3	15	6	2	0	0	0	0	0	6	0
Seychelles	SYC	SC	Sub-Saharan Africa	2013	1	14	10	0	0	1	3	0	0	6	0
North Macedonia	MKD	MK	Europe	2014	1	14	3	0	0	0	0	0	0	3	0
Denmark	DNK	DK	Europe	2007	1	13	1	1	0	0	0	0	0	1	0
Morocco	MAR	MA	North Africa	2017	2	12	11	5	0	0	1	1	3	6	0
Sweden	SWE	SE	Europe	2018	3	12	7	7	0	0	0	0	0	6	1
Estonia	EST	EE	Europe	2009	1	11	1	0	0	0	0	0	0	1	0
Latvia	LVA	LV	Europe	2001	1	11	1	0	0	0	0	0	0	1	0
Israel	ISR	IL	West and Central Asia	2015	1	11	4	2	0	1	0	0	1	2	0
New Zealand	NZL	NZ	Oceania	2009	3	9	3	1	0	1	0	1	0	1	0
Armenia	ARM	AM	West and Central Asia	2001	1	8	2	0	0	0	0	0	0	2	0
Sao Tome and Principe	STP	ST	Sub-Saharan Africa	2017	2	8	5	4	0	0	2	0	0	3	0
Finland	FIN	FI	Europe	2011	1	6	1	0	0	0	0	0	0	1	0
Grenada	GRD	GD	Caribbean Islands	1994	1	5	1	0	0	0	0	0	0	1	0
Kyrgyzstan	KGZ	KG	West and Central Asia	2009	2	4	3	2	0	0	0	0	0	3	0
Dominica	DMA	DM	Caribbean Islands	2014	1	4	1	1	0	1	0	0	0	0	0
Saint Vincent and the Grenadines	VCT	VC	Caribbean Islands	2015	1	4	3	3	0	0	1	0	0	2	0
Fiji	FJI	FJ	Oceania	2001	2	3	2	0	0	0	1	0	0	1	0
Montserrat	MSR	MS	Caribbean Islands	2013	1	3	1	1	0	0	0	0	0	1	0
Barbados	BRB	BB	Caribbean Islands	2001	1	2	1	0	0	0	0	0	0	1	0
United Arab Emirates	ARE	AE	West and Central Asia	2014	1	2	1	0	0	0	0	0	0	1	0
Oman	OMN	OM	West and Central Asia	2014	1	2	1	0	0	0	0	0	0	1	0
